# Supplementary material for: Histone acetylation-dependent clustering of BRD2 instructs transcription dynamics
Source: Nat Genet. 2026 Apr 9;58(4):854–68. doi: 10.1038/s41588-026-02533-x (PMC13083254; doi:10.1038/s41588-026-02533-x)
Supplement: Supplementary file 4 — Oligonucleotide sequences usedin this study. [file 41588_2026_2533_MOESM4_ESM.xlsx]

## Sheet: sgRNAs
Targeted gene	Sequence
Kat8	CGGCACAGCAATGGCGGCAC
Brd2	CGATTCAGACTCGGGCTAAG
Taf1	GATTTGGACTCTGATGAATG
Rpb1	CTCTCTTGATGGTGCGCAGC

## Sheet: HDRs
HDR Insert for	Source/Sequence
Halo-Rpb1	previously reported in Cho & Spille et al. (2018)
BRD2-mAID-V5	GTTAAGCCTGGATATCAATAAGTTACCTGGGGAAAAGCTGGGTCGAGTAGTACATATCATCCAAGCCAGGGAACCCTCTCTACGTGATTCAAATCCAGAAGAAATTGAGATTGATTTTGAAACACTCAAGCCGTCCACACTTAGAGAGCTTGAGCGATATGTTTTATCCTGCCTTCGAAAGAAACCCCGGAAGCCCTACAGTGAGTATCAGATGATTGATGTCCATCAGTCAACACTGCTCCACAGTAGTACTTGTGAGGACAGCAAGATGTGGGGGTCTGGTGTGTGTGTGTTTGTGGCAAGCAGCATCCAGGATGACTGGGCTGCTTCAGGAATGGAAGTTGGCGACTCTGGGGGAAGACTTGGCAATAGAGTGAGTCCTGACTTTCCCCCTCCAGC…
BRD2-mEGFP	GTTAAGCCTGGATATCAATAAGTTACCTGGGGAAAAGCTGGGTCGAGTAGTACATATCATCCAAGCCAGGGAACCCTCTCTACGTGATTCAAATCCAGAAGAAATTGAGATTGATTTTGAAACACTCAAGCCGTCCACACTTAGAGAGCTTGAGCGATATGTTTTATCCTGCCTTCGAAAGAAACCCCGGAAGCCCTACAGTGAGTATCAGATGATTGATGTCCATCAGTCAACACTGCTCCACAGTAGTACTTGTGAGGACAGCAAGATGTGGGGGTCTGGTGTGTGTGTGTTTGTGGCAAGCAGCATCCAGGATGACTGGGCTGCTTCAGGAATGGAAGTTGGCGACTCTGGGGGAAGACTTGGCAATAGAGTGAGTCCTGACTTTCCCCCTCCAGC…
BRD2-Halo	gttaagcctggatatcaataagttacctggggaaaagctgggtcgagtagtacatatcatccaagccagggaaccctctctacgtgattcaaatccagaagaaattgagattgattttgaaacactcaagccgtccacacttagagagcttgagcgatatgttttatcctgccttcgaaagaaaccccggaagccctacagtgagtatcagatgattgatgtccatcagtcaacactgctccacagtagtacttgtgaggacagcaagatgtgggggtctggtgtgtgtgtgtttgtggcaagcagcatccaggatgactgggctgcttcaggaatggaagttggcgactctgggggaagacttggcaatagagtgagtcctgactttccccctccagc…
TAF1-Halo	CGTGGTAGCGATACTGGTGATCTCTCCCCTTTTTTCTTGTGTATGTTATAATTTTTAACAGTGAACATACATTTGTGTCGGGGGTTGTGAAATTTAGAGTAAGCAGAAAATAAAACACACTTGCAGAAATGTGAATTAATTGGAGGAGCTCAATCCTAGAGGTCTGAAGACTTATTTCAGCAGTGCAGGCCAGGCCCAGTAACACAGGACTAAGCAACATCAGACAGAGGAGGAATAGAAAGGTACTAGAGAGACACAATATATTAGAGAAATTATTCAGGACTGCTGACTAATTTTGGATACATAGGTGAGTGAAACTAAGTCCAATGAAAGAGTGGGGCTTGAGAGCATGTGTGGTCATGTTAGCCAGTAGTAAGTGTTGGTCAGTTTCAGCTTCTC…
V5-mAID-MOF	ATTCAGTGATAGAGTACAACTGTAATCCCCAGGATACTGCTGCACGTTCAATGAATTTCAGGCTAGCCTCTGAGAACCTTTCTCAAGAAATAGGAATGCTCGCCTTTAATCCCAGCATTCGGGAACCCAAGGCAGGAGGAGCTAGGTCAGCAAGTGTGTAGGCAGCCCGGGCTATGTCACAACAAACAACTCCACAAAAATAGCTAAGTCCGGGTGTGGCGGTGCACGTCTTTAAATACCAGGACTCAAAAGGCAGAAGCAGGTGGATCTCGAGGCCAGTATGGTCTACATAGCGAGTTCCAGGTCAGTTAGGACTGTAATTAGACCCTGTCTCAAGTTGGGCCAATTTTTAGCAACAACAGCCACACGCAGTACGCACAAAACAAAACCTTGCCACGT…

## Sheet: qPCR oligos
ChIP-qPCR Oligos										RT-qPCR Oligos
Oligo	Sequence									Oligo	Sequence
Neu3-F	CGATTGGTCTGTGGAAGGTATC									Ago2-F	TCAAAGAAATTGGCCTGTAGTTTG
Neu3-R	GAGCCTCGGAACCTTTGTT									Ago2-R	CTCCGACAACATCACCCATC
Gtf2h4-F	TCCAAAGAGAAGGGAGAGCAG									Sf3a3-F	GAGTACCTACAGGATTACACAGATAG
Gtf2h4-R	CCAAGATGCCTTGCGACAG									Sf3a3-R	TTCTTCTCAAAGTCGGTCTGAA
Ttc26-F	GGGTGGTGGTCTTTCTCC									Alyref-F	AGCTGCTGCTTTGAGTTCCT
Ttc26-R	AGGATAGTTTGGAGGCAGAAG									Alyref-R	TGGCACCAGGAGAGGGA
Zfp120-F	GGATGTCCTGATTGGCTAGTG									Ahdc1-F	ACCACCTCCTACTCTGTCA
Zfp120-R	GTGTCCCTTCAACACACTCTAA									Ahdc1-R	CCTGCACTTGCCTTTGC
Fzd6-F	GGACAGCCACCTTCCTCT									Spry2-F	CTGCTTCAGTCCAACTTCCA
Fzd6-R	AGGAGTTGCGTGGGACT									Spry2-R	TCCAACGGTGGAGGACT
