# Supplementary material for: Histone acetylation-dependent clustering of BRD2 instructs transcription dynamics
Source: Nat Genet. 2026 Apr 9;58(4):854–68. doi: 10.1038/s41588-026-02533-x (PMC13083254; doi:10.1038/s41588-026-02533-x)
Supplement: Supplementary file 5 — List of ERCC spike-ins for TT-seq. [file 41588_2026_2533_MOESM5_ESM.xlsx]

## Sheet: Sheet1
List of ERCC spike-ins for TT-Seq
Unlabeled ERCC spike-ins
ERCC-00043	GGGTGCTTTAACAAGAGGAAATTGTGTTTTTGCCAATTTAAGACCTAATTTAATAGTTAAACCATTAACC TTAGTTGTTCCAAGGCATAATATAGAGAGTGAGATACAGGATGAGCTATTTCAGGGAGTTATTCAGTATG CAGTTGCCAAGGCAGTTGCTGATTTAGATTTAGATGAAGATTTAAAGGTTGTTGTCTCTGTTAATGTCCCA GAGGTTCCAATAACCAATTTAAATAAAAGAAAACTCTTCCAATACTTCTATGCCTCAGCAAAGTTAGCTA TAAACAGAGCTTTAAATGAATATCCTTCAAAAGAGAAGGTAAAGAAAGAGAAATATAGAGCTTTGCATC CATTAGTTGGATTTAGGGATGTTAGATTGGAGTATCCTCCATAT…
ERCC-00170	GGGGGCACAAGTTGCTGAAGTTGCGAGAGGGGCGATAAGTGAGGCAGACAGGCATAATATAAGAGGGG AGAGAATTAGCGTAGATACTCTTCCAATAGTTGGTGAAGAAAATTTATATGAGGCTGTTAAAGCTGTAGC AACTCTTCCACGAGTAGGAATTTTAGTTTTAGCTGGCTCTTTAATGGGAGGGAAGATAACTGAAGCAGTT AAAGAATTAAAGGAAAAGACTGGCATTCCCGTGATAAGCTTAAAGATGTTTGGCTCTGTTCCTAAGGTTG CTGATTTGGTTGTTGGAGACCCATTGCAGGCAGGGGTTTTAGCTGTTATGGCTATTGCTGAAACAGCAAA ATTTGATATAAATAAGGTTAAAGGTAGGGTGCTATAAAGATAATTT…
ERCC-00136	GGGTTTCGACGTTTTGAAGGAGGGTTTTAAGTAATGATCGAGATTGAAAAACCAAAAATCGAAACGGTT GAAATCAGCGACGATGCCGAATTTGGTAAGTTTGTCGTAGAGCCACTTGAGCGTGGATATGGTACAACTC TGGGTAACTCCTTACGTCGTATCCTCTTATCCTCACTCCCTGGTGCCGCTGTAACATCAATCCAGATAGAT GGTGTACTGCACGAATTCTCGACAATTGAAGGCGTTGTGGAAGATGTTACAACGATTATCTTACACATTA AAAAGCTTGCATTGAAAATCTACTCTGATGAAGAGAAGACGCTAGAAATTGATGTACAGGGTGAAGGAA CTGTAACGGCAGCTGATATTACACACGATAGTGATGTAGAGATCT…
ERCC-00002	GGGCCAGATTACTTCCATTTCCGCCCAAGCTGCTCACAGTATACGGGCGTCGGCATCCAGACCGTCGGCT GATCGTGGTTTTACTAGGCTAGACTAGCGTACGAGCACTATGGTCAGTAATTCCTGGAGGAATAGGTACC AAGAAAAAAACGAACCTTTGGGTTCCAGAGCTGTACGGTCGCACTGAACTCGGATAGGTCTCAGAAAAA CGAAATATAGGCTTACGGTAGGTCCGAATGGCACAAAGCTTGTTCCGTTAGCTGGCATAAGATTCCATGC CTAGATGTGATACACGTTTCTGGAAACTGCCTCGTCATGCGACTGTTCCCCGGGGTCAGGGCCGCTGGTA TTTGCTGTAAAGAGGGGCGTTGAGTCCGTCCGACTTCACTGCCCC…
4-sU-labeled ERCC spike-ins
ERCC-00158	GGGGAGCTCTTTCAACAGATCATGGAACTACGGGAGAAATAAACATTTGGATAGAAAATGTAACATTTAAAAA TGATGCAAAATCATATTCCTTTAATTTAACGAATCTTAATATATGGGCAGTAAATAAATCTGCTTATGAGTTGTA TTGGAATCCATTTAACAAATCTATCTGGATAGATGGGAGTAATTACACTATAACTCCAAATATTGACATACCTC CAGGAGAAGTATGGAACTCTAAAACCTACAACTTCACATTTAGTGGAGTTCCAATCGTTTGGGCAAACTGCTCA TTTACACTGTCAAAAAAAGATTATATCCTTTTAAATGAAGTAAGTCAAATAGGAAGTTCCTATGTTGTTGTTGA GGAGATTTATGTTGTGGGTAGTTA…
ERCC-00099	GGGATGCAAATGAAAGAGGAGACATTTTATCTTGTCCGTGAAGATGTATTGCCCGATGCAATGAGAAAA ACATTAGAAGTCAAAAAGCTGCTTGATCGAAAAAAAGCAGATTCAGTAGCAGATGCCGTTCAAAAGGTC GATTTAAGTAGAAGTGCGTTTTATAAATACAGGGATGCTGTTTTTCCATTCTACACCATGGTAAAAGAAC AAATTATCACACTTTTCTTTCATTTGGAGGATAGGTCAGGTGCGTTATCTCAGCTTCTTCAGGCGGTAGCT GATTCTGGAAGCAACGTTCTTTCCATTCACCAGACCATTCCGCTTCAAGGCAGAGCAAATGTGACACTGT CTATCAGTACGTCGGCATGGAAGAAGACATTCATACATTAATGAA…
ERCC-00025	GGGATCCGCTTCTCAATGGTTCTGTCCTGACCTCTGGAGTTAATCTTCGTCTCATAGAGTAACCAGGCGA CGCACCACGCCTAGTTGGTACCACCACTAGAAGCCCGGTTCGCTGGCTCAGTGCTAATATTCTGGAGGTC AGCCGACAGGTCACATGAGCCTACTCGTCTCGTCAAACACCCGCCTAGCCATGATTAACAAATACAGTG ATTAAGTGTGTTTTGACCCTAGTGTTAGGTCGCTGGTACTTAGCAAGGGGAGTTGCATATGTGGTCTCTG TTTCGGGTTATATCTATCATTTACTTGACACCCTATTGGTTTATCACAGTCCTTCCACACGACCATACGCG TTGTAAGAATACCCTCTAGCGTTGGAGAGAATAAGTTCGATGTT…
ERCC-00145	GGGACTGTCCTTTCATCCATAAGCGGAGAAAGAGGGAATGACATTGTTCTTACACGGCACAAGCAGACA AAATCAACATGGTCATTTAGAAATCGGAGGTGTGGATGCTCTCTATTTAGCGGAGAAATATGGTACACCT CTTTACGTATATGATGTGGCTTTAATACGTGAGCGTGCTAAAAGCTTTAAGCAGGCGTTTATTTCTGCAG GGCTGAAAGCACAGGTGGCATATGCGAGCAAAGCATTCTCATCAGTCGCAATGATTCAGCTCGCTGAGG AAGAGGGACTTTCTTTAGATGTCGTATCCGGAGGAGAGCTATATACGGCTGTTGCAGCAGGCTTTCCGGC AGAACGCATCCACTTTCATGGAAACAATAAGAGCAGGGAAGAACTG…
