# Supplementary material for: Histone acetylation-dependent clustering of BRD2 instructs transcription dynamics
Source: Nat Genet. 2026 Apr 9;58(4):854–68. doi: 10.1038/s41588-026-02533-x (PMC13083254; doi:10.1038/s41588-026-02533-x)
Supplement: Supplementary file 9 — Statistical source data. [file 41588_2026_2533_MOESM9_ESM.xlsx]

## Sheet: Fig 4f
Left - Pol II clusters upon BRD2 degradation			Right - Pol II clusters upon BRD4 degradation
Untreated	BRD2 degradation		Untreated	BRD4 degradation
58.8737	5.6314		102.545	88.3721
75.256	14.3345		107.547	75.8666
83.959	36.3481		87.5384	95.8754
149.488	25.0853		49.1882	101.711
97.2696	51.1945		72.5318	75.8666
135.154	72.1843		96.7091	114.217
156.028	51.0638		63.3611	129.223
150.355	48.227		108.381	111.716
79.4326	39.7163		70.0307	133.392
85.1064	48.227		97.5428	179.245
99.2908	36.8794		127.119	101.695
102.128	19.8582		79.096	81.9209
39.7163	48.227		76.2712	67.7966
85.1064	36.8794		111.582	72.0339
76.5957	28.3688		105.932	67.7966
121.986	31.2057		150.124	62.0347
113.475	28.3688		71.9603	24.8139
90.7801	5.67376		54.5906	79.4045
106.64	48.227		115.385	42.1836
150.905	67.4044		40.9429	60.794
72.4346	74.4467		106.7	64.5161
101.61	100.604		101.737	80.6452
112.676	87.5252		80.6452	75.6824
112.676	46.2777		140.199	62.0347
90.5433	76.4588		137.717	95.5335
60.3622	81.4889			70.7196
99.5976	55.332			73.201
92.5553	80.4829			69.4789
44.6985	48.8565
102.911	48.8565
117.464	104.99
151.767	76.9231
128.898	87.3181
94.5946	54.0541
46.7775	33.264
123.701	82.1206
80.0416	56.1331
109.148	51.9751

## Sheet: Fig 4h
Left - TAF1 clusters upon BRD2 degradation			Right - TAF1 cluster lifetime upon BRD2 degradation
Untreated	BRD2 degradation		Untreated	BRD2 degradation
125	120.833		1.35	1.35
79.1667	75		1.35	1.35
75	87.5		1.4	1.35
112.5	50		1.4	1.5
108.333	54.1667		1.5	1.55
110.738	26.8456		1.55	1.55
110.738	13.4228		1.55	1.6
93.9597	16.7785		1.55	1.65
110.738	40.2685		1.55	1.65
73.8255	53.6913		1.6	1.65
104.762	14.2857		1.65	1.65
126.984	23.8095		1.65	1.75
88.8889	28.5714		1.65	1.75
85.7143	9.52381		1.7	1.8
93.6508	38.0952		1.7	1.85
			1.7	1.9
			1.75	1.9
			1.75	1.9
			1.75	2.15
			1.75	2.2
			1.75	2.2
			1.8	2.2
			1.8	2.2
			1.85	2.25
			1.9	2.25
			1.9	2.35
			1.9	2.35
			1.95	2.35
			1.95	2.4
			1.95	2.5
			2.05	2.55
			2.05	2.55
			2.1	2.55
			2.15	2.6
			2.15	2.7
			2.2	2.7
			2.3	2.7
			2.35	2.75
			2.4	2.8
			2.4	2.8
			2.4	2.8
			2.4	2.95
			2.4	3
			2.45	3
			2.45	3.1
			2.45	3.2
			2.45	3.25
			2.5	3.25
			2.55	3.25
			2.55	3.3
			2.6	3.35
			2.6	3.4
			2.65	3.4
			2.65	3.4
			2.75	3.4
			2.8	3.55
			2.85	3.55
			2.85	3.75
			2.85	3.75
			2.9	3.8
			2.95	3.8
			3	3.85
			3.05	3.9
			3.15	4.1
			3.15	4.1
			3.2	4.15
			3.2	4.2
			3.2	4.35
			3.2	4.4
			3.2	4.45
			3.25	4.45
			3.3	4.7
			3.3	4.75
			3.3	4.8
			3.35	4.8
			3.35	4.8
			3.35	4.9
			3.35	5.05
			3.4	5.05
			3.4	5.15
			3.45	5.15
			3.45	5.25
			3.5	5.25
			3.55	5.25
			3.55	5.5
			3.6	5.5
			3.6	5.6
			3.6	5.65
			3.65	5.65
			3.7	5.95
			3.7	6.1
			3.75	6.15
			3.75	6.25
			3.75	6.3
			3.8	6.3
			3.8	6.45
			3.8	6.45
			3.85	6.5
			3.85	6.8
			3.85	6.8
			3.9	7.05
			3.9	7.1
			3.95	7.15
			3.95	7.15
			3.95	7.3
			3.95	7.35
			4	7.5
			4	7.55
			4.05	7.65
			4.1	7.75
			4.1	7.8
			4.15	7.85
			4.15	8.25
			4.2	8.8
			4.25	8.8
			4.3	9.3
			4.3	9.55
			4.3	10.1
			4.4	10.1
			4.45	10.25
			4.5	11.1
			4.5	11.3
			4.5	11.95
			4.55	12.35
			4.55	12.4
			4.55	12.6
			4.55	13.35
			4.6	13.55
			4.65	13.85
			4.7	14.95
			4.7	15.25
			4.75	16.75
			4.75	16.95
			4.8	17.15
			4.8	17.25
			4.8	17.3
			4.8	21.6
			4.8	22.3
			4.85	24.45
			4.95	31.1
			4.95	32.75
			4.95	36.8
			5
			5
			5
			5
			5.05
			5.05
			5.2
			5.2
			5.25
			5.25
			5.25
			5.3
			5.3
			5.35
			5.35
			5.35
			5.4
			5.45
			5.45
			5.45
			5.5
			5.5
			5.5
			5.6
			5.65
			5.65
			5.7
			5.7
			5.7
			5.75
			5.75
			5.8
			5.85
			5.85
			5.9
			5.9
			5.9
			5.95
			6
			6.05
			6.05
			6.05
			6.05
			6.1
			6.1
			6.1
			6.2
			6.25
			6.25
			6.25
			6.3
			6.3
			6.3
			6.35
			6.45
			6.55
			6.55
			6.7
			6.8
			6.8
			6.85
			6.9
			6.9
			7
			7
			7.05
			7.05
			7.05
			7.1
			7.15
			7.2
			7.2
			7.25
			7.4
			7.5
			7.5
			7.6
			7.6
			7.6
			7.6
			7.6
			7.65
			7.65
			7.7
			7.8
			7.9
			7.95
			8
			8
			8.05
			8.05
			8.1
			8.1
			8.25
			8.25
			8.4
			8.4
			8.45
			8.45
			8.6
			9.6
			9.6
			9.6
			9.65
			9.65
			9.85
			9.9
			9.9
			9.9
			10
			10.05
			10.05
			10.15
			10.2
			10.2
			10.25
			10.5
			10.8
			10.8
			11
			11.15
			11.5
			11.5
			11.7
			11.75
			11.8
			11.85
			11.9
			11.9
			12.05
			12.1
			12.15
			12.35
			12.45
			12.75
			12.85
			13.1
			13.1
			13.15
			13.15
			13.45
			13.85
			13.95
			14
			14.05
			14.15
			14.2
			14.3
			14.35
			14.75
			14.85
			14.95
			15
			15
			15.05
			15.15
			15.8
			15.95
			16.6
			16.6
			16.85
			17.1
			17.3
			17.5
			17.9
			18.3
			18.55
			18.7
			19
			19.05
			20.65
			20.65
			20.8
			21.15
			21.2
			21.8
			22.1
			23.6
			24.65
			26.45
			27.8
			28.9
			29.1
			30.35
			30.75
			30.8
			31
			39.2
			39.9
