# Supplementary material for: Histone acetylation-dependent clustering of BRD2 instructs transcription dynamics
Source: Nat Genet. 2026 Apr 9;58(4):854–68. doi: 10.1038/s41588-026-02533-x (PMC13083254; doi:10.1038/s41588-026-02533-x)
Supplement: Supplementary file 10 — Statistical source data. [file 41588_2026_2533_MOESM10_ESM.xlsx]

## Sheet: Fig 5f
	Flavo				Untreated
Mean Intensity	3.8	5.9	9.2		3.5	4.9
	Coverage				Coverage
	k1	k2	k3		k1	k2
	0.39	0.26	0.16		0.16	0.77
	0.26	0.49	0.06		0.19	0.73
	0.22	0.49	0.11		0.29	0.55
	0.39	0.41	0.07		0.33	0.54
	0.18	0.39	0.23		0.11	0.78
	0.38	0.33	0.15		0.25	0.7
	0.37	0.42	0.11		0.73	0.14
	0.4	0.37	0.1		0.34	0.53
	0.52	0.27	0.05		0.28	0.5
	0.12	0.51	0.22		0.33	0.43
	0.48	0.31	0.07		0.44	0.41
	0.2	0.46	0.12		0.28	0.61
	0.32	0.35	0.07		0.32	0.49
	0.18	0.38	0.35		0.51	0.36
	0.38	0.39	0.05		0.72	0.15
	0.49	0.27	0.1		0.4	0.41
	0.34	0.46	0.05		0.18	0.69
	0.32	0.41	0.14		0.46	0.35
	0.42	0.27	0.05		0.43	0.31
	0.26	0.49	0.04		0.7	0.72
	0.23	0.5	0.1		0.08	0.59
	0.28	0.41	0.07		0.29	0.65
	0.38	0.41	0.08		0.19	0.43
	0.45	0.34	0.1		0.31	0.43
	0.53	0.24	0.05		0.43	0.71
	0.5	0.33	0.03		0.23	0.59
	0.58	0.15	0.04		0.21	0.44
	0.52	0.26	0.08		0.32	0.54
	0.33	0.37	0.09		0.29	0.55
	0.36	0.25	0.07		0.18	0.58
	0.2	0.41	0.34		0.31	0.68
	0.38	0.4	0.05		0.16	0.61
	0.28	0.54	0.08		0.24	0.41
	0.42	0.29	0.12		0.49	0.33
	0.47	0.33	0.03		0.55
	0.51	0.31	0.04
	0.26	0.36	0.05
	0.46	0.34	0.02
	0.46	0.37	0.05
	0.6	0.21	0.05
	0.71	0.17	0.04
	0.47	0.33	0.06
	0.33	0.39	0.13
	0.37	0.41	0.06
	0.21	0.43	0.16
	0.23	0.34	0.22
	0.35	0.42	0.11
	0.44	0.24	0.05
	0.31	0.36	0.11
	0.47	0.26	0.05
	0.35	0.37	0.06
	0.36	0.34	0.11
	0.62	0.2	0.04
