# Supplementary material for: Histone acetylation-dependent clustering of BRD2 instructs transcription dynamics
Source: Nat Genet. 2026 Apr 9;58(4):854–68. doi: 10.1038/s41588-026-02533-x (PMC13083254; doi:10.1038/s41588-026-02533-x)
Supplement: Supplementary file 11 — Statistical source data. [file 41588_2026_2533_MOESM11_ESM.xlsx]

## Sheet: Fig 6d
Left - BRD2 clusters upon MOF degradation			Right - BRD2 cluster lifetime upon MOF degradation
Untreated	MOF degradation		Untreated	MOF degradation
89.6514	69.1754		15.45	38.55
95.1854	55.3403		17.9	13.25
90.7582	71.9424		9.8	14.85
95.1854	18.2623		12.7	4.25
93.5252	37.6314		10.45	8.6
107.914	65.3016		5.95	7.75
104.593	98.5058		5.35	4.85
136.137	61.9812		10.95	10.4
107.36	65.855		6.25	2.2
79.6901	45.3791		6.85	14.55
159.419	59.3009		10.25	11.45
85.4858	66.2322		16.9	8.65
86.2559	59.686		17.55	17.85
65.077	54.6801		10	5.7
102.429	61.2263		5.3	6
98.5782	65.4621		11.3	6.35
95.8827	72.3934		11.9	13.9
109.745	61.2263		2	5.6
72.0083	56.9905		3.8	9.3
106.665	75.4739		4.6	3.65
123.223	62.3815		5.15	12.75
112.441	89.3365		4.4	8.9
82.7903	88.1813		8.1	7.15
			5.15	11.05
			6.5	5.1
			2.15	4.85
			4.2	9.25
			10.2	14.95
			2.3	14.85
			14.05	11.8
			3.2	2.05
			3	5.95
			1.65	5.55
			6.8	2.55
			8.6	3
			5.3	6
			2.9	2.25
			2.7	4.4
			11.5	3.1
			6.35	3.7
			2.55	1.85
			4.95	4.15
			20.35	2
			2.35	5.05
			14.55	4.5
			13.35	2.55
			3.3	7
			19.05	2.25
			8.25	9.05
			5.65	2.2
			10.95	16.4
			3.65	19.35
			6.55	4.15
			8.3	1.65
			6.4	1.55
			5.75	7
			8.95	3.5
			7	8.7
			2.8	5.3
			5.7	2.45
			1.65	9.85
			3.35	2.8
			2.3	2.6
			5.6	4.55
			2.25	2.5
			10.1	1.65
			2.45	2.9
			10.15	3.35
			5.5	6
			12.75	7.85
			2.8	2.65
			2.2	4.7
			3.2	5.55
			3.35	9.95
			8.6	3.3
			4.55	2.4
			7	3.45
			11.85	3.85
			11.95	3.85
			8.6	5.25
			3.95	2.2
			7.55	7.15
			6.7	2.35
			3.4	5.4
			9.65	5.75
			6.8	3
			11.45	4.15
			16.2	3.25
			2.85	15.5
			4.65	4.45
			3.7	5.4
			9.65	4.3
			6.75	3.3
			7.2	1.85
			1.55	2.65
			4.3	3.55
			8.45	6.65
			34.75	6
			2.7	10.95
			1.45	4.4
			7.5	5.05
			3.2	6.05
			3	11.25
			1.8	11.7
			7.9	2.55
			3.1	2.3
			6.8	9.15
			2.9	2.5
			4.1	1.6
			2.9	7.55
			1.65	4.35
			3.75	7.4
			2.4	2.8
			1.9	2.95
			6.8	5.8
			3	2.55
			9.85	2.4
			2.9	1.9
			7.3	1.45
			2	2.7
			3.85	2.3
			12	3.35
			3.9	4.1
			8.6	5.65
			26.75	4.45
			4.25	6.7
			1.65	7.35
			6.4	4.4
			4.5	15
			7.15	3.2
			16.55	4.5
			8.45	6.5
			6.55	1
			4.95	4.9
			15.4	3.6
			9.25	2.05
			7.5	3.8
			1.5	6.8
			4.75	4.6
			1.6	2.55
			5.1	2.2
			2.95	1.95
			10.2	1.9
			13.7	3.05
			3.05	3.2
			11.45	2.3
			9.95	5.2
			4.85	11.8
			5.3	6.45
			11.65	2.15
			5.7	5.65
			7.25	3.95
			7.9	6.9
			4.4	3.05
			6.95	2.4
			3.75	9.9
			7.05	8.15
			5.15	3.6
			2.35	13
			5.6	7.5
			5.1	5.15
			5.15	2.35
			11.3	3.5
			12.15	2.45
			12.95	14.7
			3.95	7.8
			3	2.75
			3.8	4.85
			3.75	6.5
			12.4	8.05
			4.45	11.95
			4.8	5.65
			1.2	4.95
			13.7	3.85
			11.65	2.7
			7.65	2.05
			6.1	4.85
			7.85	4.2
			11.25	6.4
			6.7	18.3
			8.6	4.65
			3.5	3
			3.25	3.8
			4.8	1.4
			10.35	5.5
			1.5	3.45
			9.15	5.35
			9.35	1.45
			5.7	3.7
			8.9	5.4
			15.4	4.95
			17.1	1.55
			2.05	2.85
			5.25	8.95
			4	8.85
			11.25	1.15
			12	3.8
			5.95	5.75
			7.8	3.25
			13.2	10.1
			4.5	9.95
			9	4.4
			5.55	8.25
			3.8	4.5
			13.7	2.25
			8.6	6.75
			15.75	4.45
			6.85	5.55
			9.65	2.25
			5.2	5.6
			4.55	14.35
			6.05	12
			2.45	6.15
			2.85	7.15
			7.25	4.6
			1.85	2.75
			4.7	7.9
			15.15	15.7
			11.25	9.85
			3.85	3.55
			4.25	8.6
			7.45	4.25
			3.7	22.5
			6.45	4.75
			3.25	5.1
			2.05	4.45
			1.65	4.1
			5.55	1.7
			2.45	13.75
			6.55	5.3
			6.15	10.95
			5.05	5.5
			9.45	4.35
			1.25	4
			3.95	2.4
			5.95	5.45
			5.5	4.95
			20.8	11.25
			31.5	7.5
			25.9	6.8
			19.65	7.85
			5.95	4.05
			21.4	3.3
			10.9	4.8
			2.1	2.3
			14.4	7.45
			6.4	6.25
			7.8	5.05
			1.35	5.2
			23.4	5.6
			11.15	11
			6.35	15.2
			8.85	9.8
			8.5	5.6
			3.65	2.15
			12.05	11.85
			3.45	8.95
			9.6	3.75
			17.1	9.5
			3.7	7.15
			4	3.85
			7.1	4.9
			7.35	10.4
			3.35	14.15
			8	1.8
			9.25	3.55
			8.85	2.6
			5.15	8.25
			19.7	6.9
			7.6	14.15
			9.5	9
			5	7
			4.45	5.2
			4.65	5.5
			4.2	4.65
			15.65	6.3
			8.3	4.9
			11.8	3.55
			9.95	2.2
			5	9.05
			7.5	6.4
			3.4	3.75
			2.15	7.6
			4.6	3.3
			2.35	1.75
			4.45	14.2
			22.9	5.95
			11.8	3.65
			11.65	1.4
			18.1	5.8
			5.95	7.15
			20.9	1.9
			5.95	2.9
			11.05	14.9
			4.4	6.8
			7.1	9.75
			3.3	10.85
			5.05	6
			8.4	4.8
			9.65	6.1
			6	16.75
			1.75	24.5
			6.65	25.5
			6.3	2.45
			4.2	11.65
			4.85	9.25
			13.6	11.05
			18.55	5.6
			17.25	9.55
			5.45	27.15
			1.9	4.9
			3.85	10.75
			6.65	2.45
			5.7	4.6
			3.95	19.55
			2.95	29.85
			1.6	11.95
			9.55	11.9
			18.2	11.4
			6.75	9.15
			6.5	4.65
			2.25	3.5
			7.5	5
			5.15	5.95
			13.35	4.75
			11.3	13.75
			9.8	8.3
			9	12.6
			6.2	2.8
			24.05	4.3
			3.65	2.5
			31.85	3.55
			5.25	11.3
			3.6	3.1
			6.7	13.8
			6.85	19.55
			16.45	16.35
			2.9	3.45
			2.65	3.75
			4.05	4.45
			5.2	2.95
			7.2	4.1
			6.8	3.55
			2.5	3.3
			2.95	3.05
			7.55	7.1
			8.2	3.05
			4.2	2.7
			7.4	12.35
			3.25	8.75
			13.55	9.75
			5.1	4.8
			5.2	4.6
			2.45	4.9
			7.05	3.9
			4.7	5.1
			2.95	13.1
			3.95	10.2
			4.35	3.3
			3.75	3.65
			3.15	5.9
			2.9	14.55
			5.25	5.3
			29.7	1.85
			10.6	4.45
			4.8	12.45
			11.25	1.3
			8	23.75
			3	9.05
			15.3	12.4
			10.85	5.4
			23.25	2.45
			9.55	12.4
			5.1	9.4
			11	10.35
			4.2	10.7
			7.55	1.9
			6.65	11.35
			12.4	6.4
			13.5	11.85
			6.3	5.05
			4.75	6.5
			9.25	13.85
			2.65	8.95
			2.55	13.6
			5.65	2.35
			5.6	10.15
			2	4.55
			3.3	11.5
			3.6	4.85
			4.35	5.2
			1.9	4.1
			7	2.3
			10.75	2.8
			7.7	8.95
			12.25	9
			4.1	4.95
			8.5	4.35
			2.55	4.15
			4.15	10.05
			7.15	5.55
			12.15	5.75
			10.9	11.15
			4.55	4.65
			4.2	6.35
			5.4	20
			7.05	3.25
			5.45	1.45
			2.05	2.7
			2.3	6.65
			1.8	15.3
			4.05	6.35
			5.6	10.8
			1.4	2.7
			5.9	8.9
			2.35	4.7
			3.4	3.55
			2.75	3.45
			2.6	8
			10.95	5.15
			6.45	7.35
			7.5	3.75
			12.35	3.3
			21.05	4.9
			18.7	2.45
			10.3	9.5
			2.55	8
			9.15	4.1
			21.05	15.3
			20.15	18.65
			11.8	7.4
			8.6	6.65
			34.4	10.7
			9.5	6.1
			11.75	11.3
			9.45	9.8
			7	9.35
			4.9	9.5
			15.35	4.75
			13.3	5.35
			13.15	1.25
			33.35	6
			4.45	19.6
			5.85	20.8
			14.1	4.35
			13.8	5.55
			5.95	9.7
			41.2	2.7
			9.5	7.4
			23.65	2.75
			3.9	5.75
			2.8	6.2
			18.25	8.4
			6.9	5.15
			4.8	3.4
			28.4	9.7
			13.15	11.45
			38.35	6.35
			5.95	24.3
			3	5.85
			7.95	13.8
			13.85	5.4
			19.05	3.05
			19	8.3
			3.85	10.4
			23.05	7
			6.05	6.95
			4.05	12.5
			4.35	3.55
			5.6	10.85
			7.6	14.2
			2.4	3.1
			14.05	15.35
			18.1	4.9
			9.6	20.5
			7.65	13.55
			6.05	7.75
			11.3	2.5
			5.95	2.65
			8.45	2.85
			7.6	9.25
			5.85	8.5
			4.3	13.75
			4.85	4.2
			4	10.65
			5.8	4.8
			3.35	4.5
			22.3	7.2
			15.25	5.9
			11.2	4.45
			2	3.85
			5	2.1
			22.3	3.4
			18	5.25
			13.65	8.45
			7.2	6.35
			2.1	6.35
			5.6	2.65
			8.9	6.2
			6.95	4
			1.8	2.45
			3.05	6.15
			1.45	2.85
			20.7	7.3
			10.35	1.9
			20.1	3.8
			23.6	8.55
			10.15	4.4
			7.7	2.5
			12.55	2.85
			7.65	3.25
			7.65	7.65
			7.2	9.15
			5.5	8.25
			3.7	4.15
			6.2	6.45
			6.25	7.6
			4.2	4.5
			7.75	2.95
			3.45	6.2
			3.85	1.65
			2.25	10.95
			12.95	6.3
			21.4	3.95
			7.45	1.95
			1.85	10.8
			2.15	11.3
			5	17.8
			5.6	7.65
			19.4	2
			4	2.9
			11.35	15
			17.9	10.1
			16.1	5.8
			4.4	25.6
			6.35	8.6
			5	10.95
			10.7	3.85
			6.5	10.45
			2.25	13.4
			2.7	5.7
			21.15	9.85
			31.1	4.45
			15.4	13.85
			6.45	18.6
			7.35	2.15
			8.45	6.05
			9.45	2.25
			15	9.15
			6.15	2.55
			10.3	2.4
			2.55	7.5
			5.75	4.4
			5.05	2.85
			18.9	2.75
			10.25	5.25
			15.05	3.4
			12.05	1.5
			1.7	20.4
			6.8	5.15
			10.45	1.5
			10.65	9.35
			12.3	4.9
			17.7	5.5
			7.4	4.8
			1.6	4.9
			11.8	4.8
			7.45	4.3
			13.9	7.95
			2	2.95
			9.55	4.6
			3.25	6.85
			8.4	11.4
			7	8.25
			7.4	5.75
			7.4	4.65
			11.7	15.6
			6.5	1.25
			11.35	2.7
			7.45	1.15
			7.4	3.3
			18.1	3.85
			11.7	4.4
			4.6	3.7
			6.25	1.1
			1.15	3.3
			5.75	6.55
			5.9	8.55
			33	8.75
			25.2	9.25
			7.75	7.05
			10.7	4.8
			2.65	3
			19.95	14.45
			3.9	3
			6.55	27.4
			4.2	9.75
			7.9	10.5
			9.1	7.6
			2.55	3.75
			9	3.3
			31.05	2.6
			17.15	6.25
			12.15	7.2
			16.1	1.3
			9.45	2.1
			5.45	8.5
			6.95	7.5
			10.65	4.3
			26.7	2.15
			5.75	4.45
			13.75	3.2
			7.1	4.95
			6.45	3.95
			5.7	6.25
			22.9	8
			10.8	5
			4.55	7.95
			8	4.25
			13.75	1.75
			7.65	4.25
			10.8	8.3
			13.35	7.45
			1.4	3.25
			11.4	1.7
			4.2	2.45
			3.25	4.15
			2.4	9.45
			3.7	1.45
			8.2	2.2
			15.85	3
			16.75	1.25
			17.95	4.9
			12.4	3.05
			5.85	6.65
			13.75	3
			19.25	6.05
			9.15	8.4
			9.5	6.3
			5.5	7.65
			4.25	2.5
			8.7	2
			14.2	2.75
			8.15	6.05
			3.6	14.5
			44.1	11.4
			30.9	9.5
			33.8	7.15
			37.95	2.2
			16.75	7.2
			4.25	8.9
			12.4	3.85
			7.6	2.05
			5.5	2
			2.15	1.95
			9.75	2.9
			11.3	8.25
			3.55	12.35
			11.65	9.45
			7.25	36.95
			6.95	2.5
			12.05	5.1
			2.45	8.05
			6.35	13.2
			11.2	6.05
			2.1	5.5
			4.8	5.55
			4.3	12.5
			18.6	7.9
			17.6	3.05
			18.8	4.65
			10.5	2.55
			8.2	4.3
			7.8	7.2
			4.8	5.45
			7.15	1.95
			6.2	9.2
			7.65	23.75
			9.75	5.3
			5.8	10.9
			4.7	1.55
			2.7	1.05
			1.25	1.7
			3.15	5.05
			10.65	3.65
			1.4	2.35
			4.85	7.55
			7.15	4.45
			5.7	4.9
			4.95	5.75
			3.9	10.25
			1.05	3
			22.8	1.45
			24.85	14.2
			13.55	1.25
			12.15	4.15
			5.4	2.25
			1.7	3.15
			4.05	6.5
			2.65	6.6
			2.6	4.85
			8.85	1.2
			10.55	5.1
			18.05	4.35
			4.95	4.05
			6.75	2.15
			29.05	2.5
			6.55	8.25
			23.15	2.5
			8.5	9.95
			5.1	5.8
			29.75	4.55
			3.4	10.4
			6.15	3.25
			6.5	6.05
			4	1.45
			25.5	12.55
			4.95	10.4
			21.1	5.25
			3.15	4.9
			7.35	8.8
			4.8	6.35
			13.4	3.35
			8.35	11.15
			20.8	6.6
			13.5	1.55
			6.4	3.2
			4.6	5.6
			4.8	4.35
			3.45	3.8
			7	4.85
			11.65	5.95
			13.15	6.3
			4	11.85
			7.55	8.2
			7.6	3.9
			8.15	1.35
			2.5	12.15
			14.4	7.2
			8.15	11.4
			5.9	10.15
			4.15	5
			5.6	4.9
			4.2	7.2
			4.4	2.3
			10.85	8.7
			10.95	3.65
			2.65	6.05
			3.1	5.9
			5.6	1.75
			3.25	5.5
			3.75	6.3
			1.5	3.95
			9.35	3.1
			3.8	6.05
			3.25	3.55
			11.3	4.15
			6.25	2.75
			9.5	15.45
			8.4	1.75
			11.5	12.75
			11.5	4.35
			4.85	14.55
			3.35	4.9
			5.7	5.6
			2.55	3.75
			6.6	3.05
			3.3	5.45
			6.3	6.05
			10.8	3.55
			7.2	2.5
			9.6	1.85
			9.45	3.35
			2.05	4
			10.7	10.1
			2.45	12.95
			5.55	1.8
			4.05	5.15
			7.4	1.45
			6.7	5.1
			3.15	6.6
			4.5	1.3
			20.45	18.75
			2.85	6
			16.5	11.1
			4.05	7.25
			6.7	11.05
			15.75	14.45
			4.6	2.15
			5.5	4.95
			13.95	6.25
			9.6	4
			1.95	8.35
			10.05	4.85
			6.75	11.85
			2.55	2.2
			11.05	38.5
			4.9
			9.6
			3.8
			3
			11.9
			17.15
			14.75
			9.3
			3.2
			2.75
			15.7
			2.4
			10.9
			10.65
			3.6
			6
			5.7
			6.7
			11.35
			1.3
			1.15
			8
			5.7
			7.45
			8.9
			13
			16.95
			4.3
			7.7
			11.25
			7.85
			3.15
			4.55
			7.6
			47.2
			16.35
			3.9
			1.8
			5.85
			5.45
			6.4
			5.95
			1.35
			2.25
			14.75
			13.8
			6.35
			2.7
			4.3
			2.8
			9.1
			9.8
			8.15
			3.3
			6.75
			11.7
			6.6
			4.95
			6
			2.35
			1.95
			10.85
			7.3
			6
			4.5
			1.7
			8.65
			12.55
			2.9
			5.65
			5
			9.8
			6.85
			3.6
			10.1
			3.35
			4.2
			40.2
			8.6
			9
			4.9
			6.3
			4.7
			3.4
			1.9
			3.6
			2.1
			3.5
			9.15
			6.6
			9.4
			7.45
			9.4
			6.15
			14.4
			13.25
			1.45
			11.65
			4.9
			6.55
			5.9
			8.1
			5.55
			3.1
			7.2
			7.35
			6.7
			2.45
			2.15
			3.6
			10.1
			3.35
			5.2
			3.3
			2.55
			3.7
			2.55
			6.9
			1.8
			5.1
			4.65
			1.85
			2.6
			9.4
			5.85
			4
			10.65
			9.55
			8.6
			8.5
			6.15
			1.35
			4.5
			9.6
			4.3
			3.15
			2.25
			8.35
			2.55
			1.5
			4.55
			16.75
			2.8
			7.65
			4.2
			13.95
			6.25
			16.2
			13.1
			6.75
			14.55
			15
			22.55
			1.35
			4.8
			11.7
			8.35
			2.45
			9.3
			7.3
			2.75
			10.2
			3.65
			13.45
			4.55
			14.05
			11
			3.95
			3.6
			7.35
			4.15
			6.3
			6.05
			1.7
			7
			7.55
			6.6
			6
			3.35
			24.15
			10.5
			4.5
			14.6
			4.3
			5.1
			7.7
			6.45
			5.9
			3.65
			6.7
			9.45
			2.9
			2.4
			7.5
			5
			2.6
			6.35
			1.2
			2.35
			11.95
			3.45
			8.6
			4.1
			2.7
			4.7
			1.75
			7.55
			3.35
			7.4
			3.25
			11.4
			5.35
			7.4
			16.9
			3.3
			1.7
			7.45
			4.65
			4.55
			3.05
			4.05
			3.75
			1.65
			4.1
			3.55
			6.45
			7.05
			10.4
			7.5
			5.3
			4.1
			11.9
			4.8
			2.85
			5.5
			6.15
			26.9
			2.85
			1.5
			2.9
			7.4
			13.75
			2.4
			5.65
			6.35
			2.75
			6.4
			9.45
			20.85
			3.4
			4.15
			3.15
			5.75
			15
			9.6
			10.45
			5.25
			7.5
			19.25
			3.3
			3.6
			6.15
			6.8
			1.8
			8.25
			4.6
			11.6
			1.35
			7.95
			6.3
			17.15
			4.3
			11.55
			7.85
			1.75
			8.2
			21.5
			32
			2.35
			13
			2.35
			6.3
			7.65
			13.5
			8.9
			5
			4.95
			13.6
			3.45
			1.25
			10.6
			8
			11
			20.4
			22.5
			3.7
			6.8
			8.3
			5.6
			1.9
			6.75
			16.2
			6.8
			1.1
			5.2
			2.85
			3.55
			10.75
			4.7
			1.95
			2.05
			12.8
			15.3
			13.1
			10.4
			6
			3.75
			4.75
			3.35
			8.05
			6.6
			4.35
			9.55
			4.65
			21.15
			3.3
			8.05
			3.15
			2.7
			1.25
			5.4
			4.95
			3.2
			6.15
			6.05
			5.35
			5.3
			6.9
			4.2
			1.75
			19.8
			7
			6.3
			4.15
			6.8
			19.45
			8.55
			7.05
			29.85
			25.15
			4.75
			22.9
			25.1
			16.85
			16.4
			4.75
			15.6
			4
			7.4
			26.55
			12.6
			7.85
			8.45
			11.55
			5.95
			7.15
			5.15
			3.45
			2.95
			7.3
			7.15
			8.4
			9.3
			4.25
			17.35
			21.75
			4.25
			20.7
			5.95
			14.85
			9.05
			61.15
			3.2
			12.15
			24.05
			1.35
			2.95
			21.3
			1.3
			8.05
			3.2
			20.35
			6.95
			9.45
			30.35
			6.65
			18.5
			11.65
			13.15
			33.5
			21.9
			27.7
			7.45
			9.5
			9.35
			15.35
			19.25
			3.95
			4.75
			2.7
			5.95
			7.55
			14.6
			28.5
			16.05
			17.25
			21.35
			17.6
			16.3
			14.15
			13.6
			7.9
			12.2
			16.05
			5.15
			10.6
			3.65
			6.75
			6.65
			8.75
			7.7

## Sheet: Fig 6f
Untreated	DRB	JQ1	DRB+JQ1
0.04698	0.19216	0.01152	0.00558
0.00329	0.0417	0.00013	0.02712
0.04198	0.20319	0.0018	0.00862
0.00220	0.07301	0.00606	0.00092
0.02625	0.22513	0.00036	0.00965
0.02547	0.08237	0.00402	0.00282
0.00217	0.00772	0.02397	0.01947
0.00120	0.00955	0.0077	0.01421
0.01227	0.00026	0.0048	0.01048
0.00416	0.12461	0.00321	0.00173
0.00137	0.05672	0.00639	0.01440
0.00772	0.14485	0.00214	0.00017
0.00679	0.03781	0.00286	0.01368
0.03999	0.00039	0.03091	0.00774
0.03898	0.00742	0.00213	0.02079
0.00682	0.00148	0.00277	0.01849
0.00002	0.18775	0.0286	0.00382
0.00108	0.09557	0.00344	0.01185
0.00702	0.05257	0.01045	0.00034
0.00048	0.06437	0.00057	0.00334
0.00435		0.00031	0.00697
0.01439		0.00016	0.00452
0.00085		0.00303	0.00515
0.01134		0.00131	0.00457
0.02128		0.00032	0.00335
0.00574		0.00024	0.17327
0.00290		0.1087	0.01859
0.01097		0.01314	0.00974
0.00128		0.00873	0.00135
0.00508			0.00408
0.00851			0.00197
0.00958			0.00347
0.00016			0.00259
0.00403			0.00123
0.04396			0.00411
0.00073			0.00786
0.06874			0.01172
0.00483			0.00781
