# Supplementary material for: Histone acetylation-dependent clustering of BRD2 instructs transcription dynamics
Source: Nat Genet. 2026 Apr 9;58(4):854–68. doi: 10.1038/s41588-026-02533-x (PMC13083254; doi:10.1038/s41588-026-02533-x)
Supplement: Supplementary file 12 — Statistical source data. [file 41588_2026_2533_MOESM12_ESM.xlsx]

## Sheet: Fig 7b
TAF1 clusters in BRD2 mutants
Full length	Del IDR-T	Del IDR	Del IDR-T + BRD4-IDR
27	22	29	27
26	16	29	40
37	14	34	21
35	14	16	31
31	9	20	33
36	13	27	32
27	20	37	28
46	10	26	40
30	27	24	35
32	25	16	23
29	23	19	22
52	7	18	44
45	22	26	38
41	10	17	34
57	7	36	15
53	19	34	24
31			25
42			20
32			49
36			35
			33

## Sheet: Fig 7f
Pol II clusters upon MOF degradation
Untreated	MOF degradation
101	54
145	84
82	84
116	81
115	62
145	65
83	55
	69
	49
