# Supplementary material for: Histone acetylation-dependent clustering of BRD2 instructs transcription dynamics
Source: Nat Genet. 2026 Apr 9;58(4):854–68. doi: 10.1038/s41588-026-02533-x (PMC13083254; doi:10.1038/s41588-026-02533-x)
Supplement: Supplementary file 13 — Statistical source data. [file 41588_2026_2533_MOESM13_ESM.xlsx]

## Sheet: Ext. data 1c
Days	WT			Brd2-mAID			BRD2-mEGFP			MOF-mAID
1	59200	48100	43400	38700	44000	32300	73300	48100	43400	84500	80300	59200
2	131000	110000	131000	118000	95000	148000	120000	124000	110000	137200	172400	199400
3	531000	531000	483000	467000	479000	488000	531000	443000	489000	498000	526000	540000
4	1250000	1350000	1190000	1590000	1720000	1370000	1150000	1310000	1030000	1525000	1230000	1290000

## Sheet: Ext. data 1h
Days	Untreated			Auxin (500 µM)
1	371070	503440	473000	371070	503440	473000
2	1646400	1518000	1938600	816000	980000	728000
3	4163500	4108500	3775200	351315	443340	726150
4	5776000	5139500	4008300	102000	102960	64076
