# Supplementary material for: Histone acetylation-dependent clustering of BRD2 instructs transcription dynamics
Source: Nat Genet. 2026 Apr 9;58(4):854–68. doi: 10.1038/s41588-026-02533-x (PMC13083254; doi:10.1038/s41588-026-02533-x)
Supplement: Supplementary file 15 — Statistical source data. [file 41588_2026_2533_MOESM15_ESM.xlsx]

## Sheet: Ext. data 2f
Targets	DMSO			Auxin (45 min)			Auxin (3 h)			Auxin + TSA (3 h)
Neu3	0.66	0.59	0.67	0.49	0.6	0.56	0.44	0.11	0.09	0.47	0.45	0.58
Gtf2h4	0.59	0.61	0.46	0.43	0.39	0.46	0.2	0.15	0.2	0.52	0.41	0.44
Ttc26	1.27	1.21	1.28	0.6	0.54	0.59	0.12	0.11	0.12	0.95	0.92	0.9
Zfp120	0.24	0.24	0.28	0.49	0.38	0.4	0.13	0.17	0.15	0.42	0.47	0.18
