# Supplementary material for: Histone acetylation-dependent clustering of BRD2 instructs transcription dynamics
Source: Nat Genet. 2026 Apr 9;58(4):854–68. doi: 10.1038/s41588-026-02533-x (PMC13083254; doi:10.1038/s41588-026-02533-x)
Supplement: Supplementary file 18 — Statistical source data. [file 41588_2026_2533_MOESM18_ESM.xlsx]

## Sheet: Ext. data 5k
Pol II cluster lifetime upon BRD2 degradation
Untreated	BRD2 degradation
7.2	5.65
3.25	18.25
2.05	2.3
6.5	3.15
4.25	8.05
5.15	4.5
11.4	10.35
10.7	6.85
4.5	14.95
2.35	6.25
1.65	2.6
2.7	7.4
6.7	2.5
6.8	4.7
6.35	4.8
5.15	3.85
5.7	6.2
3.6	2.05
1.55	3.8
6.2	11.8
2.6	3.8
3.5	11.05
2	3.3
7.25	3.45
9.3	2.65
5.95	2.85
3.7	2.1
8.25	4
14	6.95
6.6	11.85
3.5	6.6
5.2	13.2
2.8	4.75
6.35	2.2
1.4	9.95
4.15	2.2
3.3	3.4
4.55	5.3
20.95	2.9
4.8	1.3
11.35	8.2
13.5	8.2
3.05	9.05
5.9	8.5
6.05	6.6
21.2	5.05
8.55	1.75
3.55	1.3
6.6	2.7
18.15	6.05
15.7	3.65
4.35	1.4
4.05	1.8
10.5	3.75
30.2	4.25
21.2	9.6
19.7	6
8.65	10.45
9.2	3.05
19.2	25.15
17.2	5.55
12.3	13.35
2.05	16.3
12.4	3.9
14.95	2.9
22.35	4.2
1.4	2.5
5.1	5.45
3.35	6.4
11.15	6.1
3.9	2.4
2.25	1.3
7.45	5.75
4.45	2
8.85	2.6
12.1	2.7
2.65	2.9
2.25	3.05
4.95	2
1.35	3.25
3.8	5.95
8.15	3.8
5.3	5
4.9	3.45
2.3	2.35
1.5	15.25
21.15	3.95
3.65	2.55
4.65	6.9
8.6	5.45
6.7	23.2
5.45	2.9
7.2	4.2
4	1.4
4.05	4.5
11.35	1.7
1.6	8.6
8.95	5.85
2.65	12.65
1.6	2.75
1.6	9.3
1.9	1.6
2.15	4.65
14.6	5.4
1.65	1.35
3.1	2.15
6	4.95
3.35	5.35
4.5	5.05
10.75	5.45
2	2.45
2.8	5.8
2.05	2.65
5.1	3.4
2.1	2.35
3.55	1.85
2.55	26.35
2.6	21.7
1.3	9.4
1.45	29.55
1.5	19
1.9	40.45
1.4	13.75
1.65	6.2
4.1	9.25
4.1	22.65
7.65	9.5
6.25	11.7
2.7	14.2
8.3	15.6
4.55	9.65
18.95	11.15
6.05	2.05
9.15	2.7
27.75	4.45
4.65	5.2
6.75	3.7
7.6	5.95
13.05	4.95
9.3	2.8
6.75	3.65
7.3	5.15
28.5	4.15
9.95	5.6
9.05	9.3
1.7	6.45
3.3	3
2.35	8.9
2.4	4.4
7.05	3.65
16.15	6.55
5.6	3.65
4.35	2.9
2.4	5.3
1.3	10.35
5.2	8.05
47.1	3.75
11.2	9.85
2.05	3.95
2.5	6.45
5.5	4
1.85	2.8
3.45	8.2
6	2.2
5.05	12.35
11.4	5.75
2.9	11.4
2.3	9.5
2.05	1.35
7.7	2.85
1.65	2
1.7	21.95
2.65	4.9
4.05	2.3
4.8	8.15
1.4	16.15
3.1	2.45
7.8	5.1
2.6	6.4
13.45	5.1
2.75	4.55
3.6	6.4
2.95	24.9
10.25	15.55
3.95	11.8
10.2	5.15
2.55	18.7
12.35	9.6
3.05	3.85
1.9	7.8
3.75	5.3
1.3	16.05
5.3	4.5
2.95	6.25
1.55	5.55
3.9	15.25
7.25	26.75
8.4	7.35
34.7	5.35
3.9	26.05
4.45	9.65
2.35	6.75
3.15	7.6
8.45	10.4
4.25	3.5
4.5	8.85
9.15	9.5
4.6	5.1
18.6	3.8
11	5.75
13.5	12.9
3.05	26.2
8.45	8.4
16.15	12.25
6.45	16
9.7	13.6
9.15	13.1
3.15	14.1
9.55	27.55
6.8	18.4
6.15	8.15
5.85	5.65
5.95	11.1
3.75	6.4
6.5	8.6
4.95	5
3.4	6.65
2.7	3.9
3.35	7.9
7.4	2
2.95	13.3
5.4	12.85
2.15	5.3
1.95	1.9
6.5	8
2.1	8.75
4.9	1.75
2.15	9.9
6.25	7.45
8.1	8.75
10.05	9.25
4.8	16.9
10.5	6.7
8.75	4.45
3.3	7.4
6.65	6.85
6.45	4.5
1.85	8.2
2.7	6
2	11.05
7.3	6.3
2.75	2.7
1.55	4.95
5.5	4.75
4.35	4.8
3.15	3.05
7.35	3.55
1.85	5.1
5.25	5.05
3.35	7.45
2.2	11.8
1.3	7.75
1.95	13.4
1.3	3.9
2.15	12.3
5.6	10.6
11.2	10.15
11.15	19.2
6.85	15.1
6.45	17.75
20.4	9.45
7	2.85
7.2	7.8
2.45	3.9
5.95	6.85
2.7	5.95
6.4	5.85
3.2	2.75
6.6	6.15
15.9	4.25
5.05	5.35
6.2	5.6
6.9	12.95
6.05	14.75
13.4	6.25
5.35	5.45
3.1	4.6
7.6	18.05
8.55	22.2
5.55	11.75
8.4	16.35
11.65	16.3
17.8	9.9
13.2	9.05
7.7	9.1
2.4	4.3
8.2	5.3
5.1	5.05
4.7	1.45
12.9	4.65
5.65	3.45
3.95	5.15
15.9	23
3.9	10.65
9.95	4.95
5.3	13.15
7.25	6.75
6.35	4.05
13.65	4.35
9.75	3.9
6.8	13.5
10.65	7.5
2	6
17	27.55
10	11.15
26.55	10.1
11.9	13.35
7.1	20.35
6	10.65
12.25	7.4
7.95	2.55
7.25	5.5
7.85	13.9
9.2	10.15
3.1	20.45
18.75	19.8
31.65	7.15
8.35	13.8
3.05	4.1
15.25	6.2
10.6	2.55
3.65	2.55
7.7	9.4
10.2	5.65
14.55	9.95
9.35	3.85
2.55	7.7
8.15	5.25
52.45	2.85
16.5	5.55
8.65	2.7
7.65	2.2
4.85	7.45
10.85	5.5
12.05	2.1
13.75	2.15
17.1	12.95
9.1	10.6
12.6	4.6
12.8	3.4
7.85	5
10.25	3.6
15.6	1.6
3.6	1.45
3.3	13.1
6.3	5.15
12.2	13.6
3.85	14.55
8.35	15.3
9	1.5
4.35	4.95
9.8	2.9
17.2	3.15
10.35	3.45
4.05	2.5
18.9	17.7
16.7	5.35
7.2	2.85
20.6	6.1
5.05	6.8
41.4	12.45
8.1	3.55
66.35	1.6
36.4	5.45
7	17.05
23.8	2.65
23.7	5.05
14.7	4.35
2.95	4.1
3.4	9.9
12.9	5.2
28.25	5.1
11.4	6.25
12.45	8
10.75	10.65
15.8	18.4
9.6	4.45
8.7	3.45
2.75	4.7
7.2	9.3
1.45	10.2
3.25	16.85
14.35	2.9
16.55	5.3
4.35	10.55
16.85	7.75
7.9	2.7
17.1	15
8.5	6.3
31.55	9.55
7.25	5.1
4.5	14.8
14.05	5.8
16.35	3.05
8.1	3.15
8.2	10.7
7.1	3.5
6	21.95
11.1	3.8
16.75	20.35
3.7	4.9
5.45	13
16.9	12.1
8.8	3.75
5.65	9.35
8.4	8.8
7.15	4.15
5.05	7.85
4.75	5.95
3.65	3.65
1.8	6
4.35	3.8
5.3	5.3
4.25	7.55
12.05	4.5
5.05	11.05
3.4	9.45
4.7	9.9
5.05	12.9
7.9	14.45
7	4.45
23.85	12.75
9.4	2.9
7.7	10.85
5.05	14.65
19.45	2.5
15.15	3.25
7.55	8.1
4.6	3.95
5	1.35
9.2	7.2
13.35	5.8
6.65	1.6
12.5	1.95
5.3	3.2
9.4	7.7
27.75	16.55
26.6	6.05
3.7	3.5
8.7	2.8
3.9	9.8
6.15	1.15
3.8	11.85
17.75	9.95
9.75	2.8
3.05	4.4
2.7	3.4
6.5	4.9
6.5	3.25
5.25	2.2
2.8	2.3
7.55	2.3
17.6	3.55
49.55	7.45
4.95	4.4
4.4	16.35
7.7	8.85
9.05	8.95
7.5	6.4
9.9	8.4
4.65	19.9
3	4.6
5.8	8.65
3.9	39.6
8.25	24.2
3.25	7.8
4.7	4.35
16.9	6
5.45	2.05
5.15	3.8
1.9	5.8
6.3	5.3
5.25	10.05
2.15	3.45
4.05	11.65
2.75	4.9
6.25	13.7
6.65	8.75
1.75	2.25
4.85	2.25
7.75	1.75
1.95	3.75
1.4	1
1.85	4.3
1.2	5.2
3	4.1
28.55	3.1
3.25	14.9
4.8	11.4
1.9	5.35
2	3.95
5.05	17.5
2.5	1.4
4.45	10.45
4.25	5.7
5.45	12.95
4.35	7.25
6.2	9.2
5.45	2.95
5.7	10.55
2.8	9.75
4.5	3.55
6.55	4.9
14.6	7.95
3.95	3.25
2.4	6
6.2	2.95
6.35	5.55
6.5	2.5
22.35	7.3
18	2.3
17.2	6.1
4.4	3.8
24.05	3.6
18.2	8.9
7.15	10.4
7.75	10.75
4.65	2.2
1.85	2.25
7.85	8.15
13.55	7.25
6	4.75
5.35	1.3
9.45	3.7
9.65	7.3
6.1	2.3
18	2.05
7.05	2.15
5.95	7.35
7.25	5.2
2.1	8.45
16.3	4.1
4.15	4.5
7.6	3.1
7.15	25
9.15	5.5
4.7	2.45
6.35	11
3.35	14.8
13.8	4.35
4.45	9.8
10.25	5.75
6.2	4.6
9.9	1.25
2.05	5.45
4.55	7.7
11.75	6.85
3.65	8.35
1.7	6.75
1	10.65
4.9	6.45
3.45	1
4.15	23.45
4.55	7.1
7.95	5.6
4.1	4.05
1.85	25.4
2.5	5.4
1.65	16.9
3.15	14
5.25	12.15
6.75	9.25
9.15	21.1
7.8	7.3
4.65	4.3
3.2	4.3
2.95	5.05
9.35	19.35
2.95	6.55
6.8	3.35
6.95	6
13.75	6.6
1.85	1.6
2.9	8.3
7.15	6.8
4.35	7.4
3.2	21.45
23.35	9.35
12.7	6.55
8.35	13.75
9.3	9.95
9	13.55
9.5	5.95
10.95	5
4.55	7
2.2	16.45
8.2	10.8
7.6	2.35
4	27.85
7.05	8
2.1	11
10.6	6.75
2.65	7.1
6.15	8.8
14.6	26
10.3	5.6
4.1	6.25
8.5	10.8
3.3	8.05
1.05	5.7
1.35	17.65
6.6	8.9
4.35	16.25
3.35	4.3
8.3	4.5
1.85	8.5
6.85	16.15
2.5	3.3
3.65	2.85
3.15	3.45
4.3	6.7
2.85	2.9
6.85	17.3
5.25	15.55
2.85	5.55
4.05	7.75
2.05	24.7
6.4	4.8
3.8	11.7
13.7	14.7
4.7	10.9
4.3	15.7
4.5	9.15
12.45	5
8.05	5.55
7.2	37.1
7.85	2.6
20.7	8.35
5.3	16.25
3.35	8.1
6.45	32
5.1	8.75
16.05	52.2
5.3	8.8
3	8.3
6.85	2.8
2.9	4.65
2.45	4.4
2.5	9.4
3.3	4.25
6.2	1.35
4.45	3.85
8.1	13.8
9.15	7.2
1.55	8.3
4.3	3.8
3.25	2.65
4.05	2.2
5.15	13.2
15.45	4
1.35	4.1
6.65	9.6
5.25	3.15
6.45	3.1
8.6	1.65
5.3	7.35
4.3	2.75
5.8	2.55
6.45	2
6.4	1.75
3.15	1.35
2.95	8.4
7.55	4.55
13.25	3.4
19.7	20.5
7.25	4.5
5.85	5.9
16.65	3.25
6.55	3.85
4.35	3.75
14.25	8.25
1.9	10.35
2.75	4.15
4.1	16.05
1.35	4.25
3.15	40.3
6	44.75
7.45	5.45
2.75	1.1
10.35	1.65
21.25	11.5
11.25	2.25
2.85	6.8
5.7	3.8
5.15	10.65
14.25	5.1
4.45	18.5
3.9	22.05
6.05	5.6
4.4	7.75
3.05	4.95
3.6	15.05
7	6.55
3.6	5.7
10.3	3.75
6.1	3.2
7.2	2.65
1.6	7.65
3.6	2.35
1.1	2.65
3.3	2.3
2.5	7.45
3.95	11.95
9.7	19.85
8.45	28.55
12.15	2.8
5.6	1.6
5.85	3.3
4.2	1.7
9.4	1.85
6.8	2.2
1.85	30.8
6.35
7.25
4.7
11.7
3.1
4.15
10.85
2.55
2.35
34.15
8.05
2.65
6.25
7.95
5
6.35
17.45
6
10.85
5.5
7.05
2.7
4.15
2.55
6.4
6.95
3.4
2.7
7.6
10.65
8.5
3
4.7
11.85
8.55
7.45
4.2
5.1
3.6
7.05
3.75
1.9
5.85
5.5
7.65
5.9
1.95
2.05
2.6
5.95
5.65
4.75
5.4
15
2.6
4.2
1.55
2.35
7.1
4.65
2.05
3.25
3.3
2.05
1.6
13.6
4.6
22
5.35
2.7
6.65
8.95
12.75
2.45
7.85
3.25
9.5
2.35
5.1
3.05
6
2.85
2.8
4.55
3.5
18.2
10.4
5.9
13
10.25
5.5
4.35
5.7
8.65
9.2
11.5
4.2
2.2
2.6
5.2
5.55
3.05
4.45
4.55
3.95
14.65
2.65
6.65
2.8
5.4
4.75
4.65
7.95
9.1
5.95
3.45
7.55
2.8
8.1
2.9
3.5
7.8
9.7
1.45
1.85
3.8
5.45
2.15
4.8
14.65
5.55
5.55
3.75
5.3
8.6
5.35
2.8
2.15
4.65
4.25
3.3
2.2
2.2
4.65
4
5.05
6
5.95
6.35
6.95
3.6
12.75
19.5
2.9
9.65
10.35
24.35
16.2
12.3
8.5
7.8
13.2
26.3
22.95
9.05
6.9
6.35
7.5
5.2
13.75
5.8
3.4
13.95
3.4
4.2
4.2
3.7
5.85
3.95
4.7
16.3
3.4
2.65
2.55
6.9
7.3
8.3
10.1
1.05
14.7
6.15
8.8
3.6
4.55
3
3.65
18.1
4.25
2.7
2.1
3.65
2.1
3.35
3.05
8.05
12.25
3.05
5.8
3.65
13.25
5.7
4.25
3.7
8.05
2.05
3.95
12.25
2.55
1.65
3.7
16.05
4.8
2.35
3.25
3.6
5.75
1
3.95
14.9
3.75
10.65
3
2.65
4
9.65
9.5
6.8
17.15
3.25
20.35
6.5
3.85
3.85
2.45
7.45
4.4
4.35
7.5
3.95
13.95
12.2
12.9
9.1
5.35
4.2
4.9
6.8
9.35
3
5.45
6.95
4.5
6.35
14.75
6.7
20.85
6.3
4.05
16.05
1.7
29.45
10.1
2.2
9.15
4.8
1.85
2.6
3.05
2.85
4.05
2.1
4.3
2.3
7.6
2.75
15.6
5.4
3
16
2.8
5.2
6.2
11.25
4.4
9.9
4.85
3.85
6.25
22.95
19.25
5.85
14.4
13.75
5.1
2.15
5.15
12.15
16.9
7.75
8.3
10.7
9.3
4.25
5.4
6.05
15.25
6.4
10.55
20.35
11.15
22.8
10.9
2.4
6.6
11.1
7.65
7.9
5.8
3.7
3.55
1.75
5.25
6.95
6.35
2.9
6.95
3.55
1.3
5.3
17.25
4.3
4.55
2
4.4
4.9
13.9
8
6.8
20.8
3.75
2.05
2.25
4.35
5.65
10.7
9.55
14.45
8.05
3.4
21.1
2.15
2.85
2.9
1.6
3.8
6
5.35
1.95
2.1
4.1
1.15
1.8
8.55
2.15
5.4
5.1
1.15
5.65
8.85
7.65
6.9
5.2
18.7
11.45
3.15
6.55
6.2
2.7
7.95
2.55
6.95
3.1
6.65
4.95
11.5
8.7
3.8
6.35
2.55
20
3.5
4.25
1.55
3.2
1.7
3
4.65
3.45
1.5
1.55
5.7
8.25
6.65
7.7
5.3
7.75
13.05
7.65
3.95
18
7.05
11.95
15.3
3.35
3.95
10.35
8.85
4.8
1.6
1.25
11.95
15.45
2.8
4.4
17.6
9.05
7.85
3.1
7.4
12.45
5.25
9.85
4.2
13.05
4.65
9.15
4.8
3.3
7.7
2.3
2.6
3.35
9.3
5.35
2.5
9.9
6.35
17.85
2.9
3.45
4.2
4.7
5.9
10.2
8.65
15.9
4.85
5.6
1.4
1.9
9.2
3.3
11.4
8.45
4.35
3.2
5.1
12.2
8.15
1.7
4.9
10.15
5.75
3.35
8.5
2.65
2.7
3.95
1.55
3.35
6.7
2.95
4.55
3.9
3.65
14.75
3.25
3.9
9.35
6
3.1
9.5
4.8
6.1
7.15
1.25
6.9
4.65
3.4
42.75
8.55
6.6
2.25
2.9
10.35
14
12.85
16.85
2.7
4.9
1.45
4.75
9.7
9.8
6.6
4.7
13.95
11.45
6.5
1.25
4.4
3.15
3.2
11.9
4.9
16.95
2.9
6.25
6.05
8.15
2.55
5.55
4.05
3.35
4.75
5.4
5.1
7.75
4.85
16.05
2.95
3.85
3.9
2.85
4.2
4.3
6.5
5.3
6.25
1.85
4.2
4.2

## Sheet: Ext. data 5l
Pol II cluster lifetime upon BRD4 degradation
Untreated	BRD4 degradation
2.5	29.1
8.25	2.4
6.05	4.8
13.55	12.2
18.7	8.85
2.8	5.55
4.75	5
2.15	11.05
8.25	2.95
3.55	15.1
16.15	6.15
1.4	6.7
4.05	21.65
1.15	4.05
4.5	7.9
2.55	13.8
12.7	6.35
3.7	11
4.1	9.85
5.2	5.3
7.6	5.4
1.5	7.15
6.4	4.3
2.2	2.05
7.5	2.3
7.35	3.3
5.55	5.45
2.6	3.95
9.8	6.4
2	18.5
20.5	15.85
8.85	4.75
4.65	2.1
7.15	9.35
10.1	3.8
2.7	6
6.05	3.4
6	2.05
8.15	2.15
8.65	2.1
2.65	6.6
6.85	2.55
9.65	3.5
2.85	3.75
2.5	5.15
12.5	7.7
1.95	9.5
5.8	10.7
2.95	4.15
3.35	5.25
3.4	2.15
6.25	2.05
2.7	2.45
8.7	2.1
4.4	4.6
12.45	3.6
2.95	1.85
4	3.4
3.85	2.2
5.1	6.05
4.7	2.3
2.65	4.75
3.1	11.15
7.3	7.2
2.55	14.4
3.7	5
12.15	3.9
7.65	2.95
1.4	3.7
7.9	3.95
17.5	4.2
3.45	3.2
13.95	5.85
12.5	6.4
10.6	3.6
8.4	2.05
10.1	11
4.1	4.8
12.4	3.65
2.7	11.35
14.8	12.85
8.15	11
4.75	2
6.4	9.65
3.2	10.6
14.95	15.1
6.95	3.2
10.65	4.2
5.3	3.45
11.3	3.2
7.5	8.9
7.7	30.95
3.3	21.9
2.75	3.5
6.6	7.95
12.45	5.35
7.55	3.85
2.15	11.7
4.5	13.7
14.85	6.95
6.45	18.95
4.55	7.55
9.55	1.85
8.25	5.45
40.95	8.55
5.7	4.65
13.6	1.8
24.35	28.8
13.2	7.4
12.85	23.55
5.15	4.35
12.45	14.05
16.05	12.35
6.7	7.35
6.5	19.45
10.7	9.95
3.25	12.95
17.35	2.75
28.45	12.8
3.95	9.65
7.4	1.7
8	7.1
21.45	10.2
11.8	18.75
11.45	24.5
7.15	2.35
13.55	5.75
2.05	5.65
6	25
3.3	6.3
5.05	14.4
8.6	7.2
16.75	4.7
1.95	9.65
2.5	4.7
9.85	11.45
3.2	4.2
4.2	8.45
3.2	12.9
9.05	14.45
8.9	24.25
8.1	6.95
11.2	8.15
2.65	19.45
3.7	21.7
8.75	4.65
7.7	4.9
20.2	6.85
2.8	4.05
5.35	3.2
13	8.8
8.45	7.9
9.45	14.65
3.1	39.5
6.2	3.8
3.2	6
2.7	16.25
1.4	11.6
8.95	14.95
9.15	8.45
1.85	1.15
14.55	1.9
6.75	2.6
3.45	42
4.1	4.45
4.75	20.5
14.1	4.45
5.6	5.6
6.15	2.05
7.6	7.95
3.85	18.85
2.2	10.15
3.2	9.4
6.55	2.5
1.95	8.15
1.45	49.8
6.1	10.75
8.5	6.2
7.5	12.95
3.75	9
5.35	75.25
4.45	9.25
5.35	16.85
3.55	4.5
8.7	13.25
2.7	8.95
4.9	7.05
1	7.25
7.75	13.45
7.85	6.7
3.25	4.7
6.05	3.55
6.95	6.95
10.7	23.85
13.6	4.95
4.65	2.7
2.4	14.75
4.45	13.45
55.9	3.45
4.95	6.2
25.6	6.2
2.1	2.75
5.55	5.8
4.35	4.2
2.1	8.85
4.4	2.15
3.05	5.1
3.45	2.8
3	3
1.3	11.9
7.4	2.3
3.15	5.45
3.7	2.75
1.9	2.8
2.5	14.35
6.95	4.4
5.1	7.4
12.7	9.7
4.8	2.2
14.45	8.9
1.7	4.35
2.5	14.9
5.35	5.7
6.45	7.85
17.75	15.75
5.55	4.65
4.9	8.9
7.15	3.15
2.25	4.05
7.3	5.95
4.4	2.75
4.4	6.95
6.15	25.1
6.6	3.2
6.7	13.95
7.45	15.5
11.6	23.55
18.25	8
4.1	5.65
5.9	8.65
5.35	9.7
3.9	6.7
1.5	38.2
6.05	34.45
1.9	19
4.7	4.8
7.3	6.6
5.2	3.5
1.8	6.35
3.35	5.15
1.75	5.3
5.05	16.3
4.3	11.25
1.55	6.7
4.1	7.95
16.2	4.65
4.65	8.9
3.6	7.25
85	10.3
19	6.85
5.9	5
2.25	13.75
8	30.1
11.05	10.65
9.35	10.15
7.9	5.1
3.95	6.55
6.35	4.4
4.75	15.35
4.45	4.2
17.05	4.3
7.55	6.75
4.15	8.75
23.2	4.9
7.7	7.6
6.45	14.55
3.65	3.05
7.7	4.35
8.4	3.1
2.95	9.2
3.4	8.6
4.9	7.05
4.9	5.8
3.6	8.05
3.45	6.15
2.55	4.65
10.35	4.85
2.9	8.95
5.65	9.8
1.9	4.45
9	5.8
10.2	10.65
5.8	19.4
8.25	12.6
9.85	27.8
7.85	3.8
1.45	2.2
7.2	4.3
11.6	5
5.1	2.15
21.4	3.8
3.55	3.1
5.95	2.2
7.35	4.95
3.15	7.65
5.55	7.55
3.75	25.6
11.35	7.55
4.6	3.55
5.8	18.2
6.95	3.15
8.95	4.75
3.3	3.5
1.45	3.5
4	14.3
4.4	15.65
8.8	18.65
1.7	1.75
3.35	8.15
5.1	7.1
5.4	1.7
2.3	7.2
5.65	12.7
3.8	7.6
6.9	3.35
12.4	11.05
3.25	21.25
4.85	3.35
4.6	4.5
3.4	5.3
19.45	4.3
8.65	6.1
13.25	2.9
9.3	1.95
14.65	4.45
11.35	3.85
8.85	5.7
18	1.45
9	2.6
13.4	8.05
26.45	4.45
16.65	2.3
4.95	6.7
2.95	8.5
3.9	1.6
8.45	2.5
7.05	5.85
6.55	3.55
8.55	4.45
9.65	9.05
26.55	5.05
3.4	18.6
12.55	7.5
8.4	2
3.65	6.75
3.25	14.3
6.85	1.1
2.4	9.55
2.9	6.6
2.55	10.25
3.2	10.7
2.75	12.6
4.35	10.45
3	27.2
4.2	7.25
2.75	9.05
2.75	4.2
4.5	7.65
4.95	6.6
2.6	6.3
4.8	4.15
16.05	18.4
1.95	3.55
18.7	5.25
19.4	11.3
5.9	17.3
4.7	7.3
1.7	6.4
1.8	10.9
3.6	22.4
9.05	12.55
19.15	5.9
3.6	7.65
7.8	2.75
5.05	3.9
2.45	9.15
9.85	6.1
2	7.35
4.6	8.65
2.05	5.65
5.75	12.55
3.3	6.85
25.5	6.45
3.05	3.55
3.7	14.75
7.1	5.7
2.6	4.65
5.7	3.4
5.55	14.2
4.15	5.65
3.75	3.3
9.25	6.15
1.55	2.9
6.4	3.25
2.45	4.3
2.75	10.05
4.15	4.75
2.75	1.65
2.2	5.8
5.75	6.65
9.6	1.6
4.25	6.5
3.3	3.3
1.95	3.95
4.1	11.3
6.15	13.4
5.1	4.35
1.3	8.1
14.35	5
7.6	4.7
2.35	2.5
2.35	7.55
2.55	1.9
2.3	1.4
8	2.5
1.1	5.65
7.6	3.25
2.35	2
1.45	7.5
2.1	6.25
6.3	6.9
13.45	8.3
13.75	6.55
3.35	7.1
2.3	6.45
11.95	2
9.05	3.55
7.45	2.85
3.5	12.35
7.7	4.9
4.95	7.9
13.7	20.8
4.6	17.4
2.65	16.1
2	6.8
4.85	3.65
2.95	24.5
6.1	4.35
11.6	4.4
2.45	4.2
4.1	11.05
3.5	5
3.6	7.45
1.75	11.35
2.1	3.05
4.9	4.35
5.6	10.4
2.05	7.75
2.2	3.75
10	11.9
6.1	4.9
13.35	1.1
2.75	11.15
2.4	4.4
6.1	3.1
6.75	4.05
8.3	5.7
15.6	6.45
1.25	5.45
13.95	3.85
12.15	4.55
9.4	5.05
4	1.65
7.1	2.95
4.95	24.6
9.45	5.2
7.75	10.05
3.85	4.65
4.9	5.85
4.8	7.5
5.4	15.9
5.45	2.9
6.3	2.7
6.25	3.2
3.25	7.7
4.45	5.75
4.35	5.35
2.2	14.9
6.05	5.15
16.4	15.6
1.75	7.8
3.3	4.75
2.4	6.45
1.85	6.5
6.1	11.6
15.6	3.9
4.65	7.15
11.85	4.4
2.85	7.6
11.7	3.3
4.7	4.75
4.15	3.35
10.55	8.4
9.75	22
37.8	11.7
18.9	42.3
3.6	3.5
14.2	3.65
11.1	4.25
11.55	3.95
3.95	22.25
1.9	1.6
4.85	5.25
6.25	2.5
1.75	11
7.5	5.35
9.65	3.6
3.65	9.85
9.8	3.35
17.6	3.6
5.75	8.25
2.85	5.45
7.75
10.45
8.85
3.7
10.7
2.35
10.5
7.55
4.3
6.1
3.6
7.7
3.9
1.65
4.75
4.15
2.25
3.45
17.75
2.55
5.7
2.8
3.25
5.15
5.8
4.2
7.35
3.15
4.9
1.55
3.9
12.95
4.75
3.15
2.95
4.45
1.5
8.05
6.3
3.2
4
1
5.75
16.85
4.45
2.95
7.45
2.65
8.25
2.15
12.1
7.15
3.65
7.35
1.6
3.65
4.45
3.8
5.35
4.05
4.4
3.65
3.5
9.1
6.35
3.2
3.55
3.25
1.25
1.8
2.9
11.25
4
4.85
4.9
1.5
2.45
2.95
3.15
2.85
2.55
1.4
7.65
2.6
5.9
5.4
2.6
15.3
20.05
4.6
3.05
1.1
9.45
6.85
5.05
7.7
4.6
5.05
6.8
3.35
15.7
3.2
3.2
3.75
3.25
3.75
1.6
5.9
1.55
27.45
2.4
6.95
4.05
8.9
4.1
6
4.3
1.15
1.9
6.45
6.7
3.3
7.2
2.05
7.8
6.85
10.6
2.55
2.1
5.1
6.55
2.55
1.1
7.95
3.95
2.35
3.25
3.4
4.7
16.75
3.7
8.15
6.45
6.55
4.7
4.75
1.9
4.95
2
17.15
7.05
5.6
1.5
3.1
4.8
3.55
4.4
4.45
5.3
2.95
1.55
4.6
5.2
1.5
3.75
8.25
4.55
5.4
14.9
5.75
2.75
12.15
22.7
13.15
5.35
5.65
3.85
6.65
2
1.8
8.2
10.3
3.35
5.55
6.55
13.4
1.8
2.2
2.9
2.3
1.9
6.2
4.85
7.65
6
4.15
3.95
6.15
6
5.45
15.15
4.95
2.9
2.55
3.55
3.05
2.7
3.1

## Sheet: Ext. data 5n
TAF1 clusters upon BRD4 degradation			Right - TAF1 cluster lifetime upon BRD4 degradation
Untreated	BRD4 degradation		Untreated	BRD4 degradation
134.199	64.9351		1.25	1.3
60.6061	186.147		1.3	1.4
90.9091	84.4156		1.4	1.45
95.2381	103.896		1.4	1.5
119.048	114.719		1.4	1.55
100	104		1.45	1.65
132.597	88.4		1.55	1.7
121.547	58.01		1.55	1.8
132.597	102.21		1.6	1.85
55.2486	63.54		1.7	1.9
58.011	19.337		1.7	1.95
			1.7	1.95
			1.7	2.05
			1.7	2.1
			1.75	2.1
			1.75	2.15
			1.75	2.15
			1.85	2.15
			1.95	2.2
			2	2.2
			2	2.25
			2	2.25
			2.05	2.25
			2.05	2.3
			2.1	2.3
			2.15	2.3
			2.2	2.35
			2.2	2.5
			2.25	2.55
			2.3	2.55
			2.35	2.55
			2.35	2.6
			2.4	2.7
			2.4	2.7
			2.45	2.7
			2.45	2.75
			2.45	2.8
			2.5	2.85
			2.5	2.85
			2.55	2.85
			2.55	2.9
			2.55	2.9
			2.6	2.95
			2.7	3
			2.7	3
			2.75	3
			2.75	3
			2.85	3.05
			2.85	3.1
			2.85	3.15
			2.85	3.2
			2.85	3.3
			2.9	3.3
			2.9	3.3
			2.9	3.35
			3	3.4
			3	3.5
			3	3.55
			3	3.55
			3.05	3.55
			3.1	3.6
			3.1	3.7
			3.1	3.8
			3.1	3.85
			3.1	3.9
			3.15	3.9
			3.15	3.9
			3.2	3.95
			3.2	3.95
			3.2	4.05
			3.25	4.05
			3.25	4.1
			3.3	4.1
			3.3	4.2
			3.3	4.25
			3.35	4.35
			3.35	4.35
			3.4	4.45
			3.4	4.6
			3.45	4.65
			3.45	4.65
			3.55	4.65
			3.55	4.7
			3.6	4.7
			3.6	4.8
			3.6	4.9
			3.65	4.95
			3.65	5.1
			3.65	5.2
			3.75	5.2
			3.8	5.25
			3.9	5.3
			3.9	5.3
			3.95	5.3
			3.95	5.5
			3.95	5.6
			4	5.6
			4.05	5.6
			4.05	5.6
			4.05	5.6
			4.1	5.75
			4.1	5.75
			4.15	5.9
			4.15	5.95
			4.2	5.95
			4.2	5.95
			4.25	6
			4.25	6.1
			4.3	6.15
			4.35	6.15
			4.4	6.2
			4.45	6.3
			4.55	6.45
			4.55	6.5
			4.65	6.6
			4.7	6.9
			4.75	7.05
			4.75	7.05
			4.8	7.2
			4.85	7.25
			4.9	7.3
			4.95	7.35
			4.95	7.4
			5	7.7
			5	7.75
			5.05	8.05
			5.05	8.05
			5.15	8.05
			5.2	8.1
			5.25	8.3
			5.3	8.4
			5.3	8.45
			5.35	8.75
			5.35	8.95
			5.4	9.2
			5.4	9.45
			5.45	9.65
			5.5	9.65
			5.5	9.7
			5.55	9.75
			5.55	9.85
			5.55	9.95
			5.55	10
			5.55	10.05
			5.7	10.15
			5.75	10.15
			5.95	10.3
			6	10.45
			6	10.85
			6.1	10.9
			6.15	11.2
			6.2	11.35
			6.3	11.45
			6.4	11.75
			6.45	11.75
			6.45	11.95
			6.55	12
			6.55	12.05
			6.65	12.35
			6.65	12.85
			6.7	13.1
			6.7	13.9
			6.7	14.3
			6.9	14.5
			6.9	15.1
			7	15.6
			7.05	15.8
			7.25	16.3
			7.3	16.55
			7.3	17.3
			7.3	18.45
			7.35	18.85
			7.5	20.25
			7.6	21
			7.7	22.6
			7.7	32.1
			7.75	44.15
			7.8
			7.9
			7.95
			8.1
			8.15
			8.25
			8.3
			8.3
			8.35
			8.55
			8.8
			8.8
			8.85
			9.15
			9.2
			9.4
			9.4
			9.45
			9.6
			9.7
			9.8
			9.85
			9.9
			10
			10.1
			10.45
			10.45
			10.5
			10.7
			11
			11.05
			11.1
			11.1
			11.45
			11.5
			11.5
			11.65
			11.85
			11.85
			11.9
			12
			12.05
			12.1
			12.8
			13.05
			13.05
			13.15
			13.2
			13.2
			13.2
			13.3
			13.45
			13.7
			14.6
			15.05
			15.6
			15.65
			17.5
			17.55
			17.65
			17.8
			18.85
			19.3
			19.6
			20.4
			20.85
			22.4
			22.8
			22.85
			23.45
			25.4
			25.95
			26.3
			31.5
			32.5
			35.4
