# Supplementary material for: Histone acetylation-dependent clustering of BRD2 instructs transcription dynamics
Source: Nat Genet. 2026 Apr 9;58(4):854–68. doi: 10.1038/s41588-026-02533-x (PMC13083254; doi:10.1038/s41588-026-02533-x)
Supplement: Supplementary file 19 — Statistical source data. [file 41588_2026_2533_MOESM19_ESM.xlsx]

## Sheet: Ext. data 6c
Targets	DMSO			Flavopiridol
Neu3	0.48	0.67	0.56	0.67	1.34	0.41
Gtf2h4	0.42	0.51	0.28	1.21	0.88	1.1
Ttc26	0.75	0.66	0.9	1.69	2	1.79
Zfp120	0.6	0.51	0.52	0.95	0.86	1.11
Fzd6	0.32	0.45	0.65	1.19	1.21	1.25

## Sheet: Ext. data 6d
	Untreated			dBET6
Neu3	0.48	0.67	0.56	0.15	0.11	0.1
Gtf2h4	0.42	0.51	0.3	0.12	0.1	0.005
Ttc26	0.9	0.7	0.85	0.1	0.009	0.11
Zfp120	0.6	0.68	0.685	0.1	0.112	0.005
Fzd6	0.322	0.344	0.351	0.001	0.012	0.12

## Sheet: Ext. data 6e
time (s)	Intensity	Intensity error (95% CI)
0	0.96038	0.08947
5	1.05713	0.10045
7.5	1.0221	0.1356
10	1.13344	0.25772
13.75	0.2427	0.08708
21.25	0.49144	0.09825
28.75	0.54689	0.10745
36.25	0.56764	0.13244
43.75	0.55477	0.11321
51.25	0.58724	0.10227
58.75	0.72004	0.11312
66.25	0.73435	0.10528
73.75	0.80512	0.12875
81.25	0.71864	0.15232
88.75	0.81729	0.14678
95	0.75535	0.17673

## Sheet: Ext. data 6f
Untreated				Flavopiridol
	Probability density			Probability density
Intensity (bin center)	k1	k2		Intensity (bin center)	k1	k2	k3
0.62	0.0603629	0.00802441		0.62	0.0370482	0.00227767	2.49353e-05
1.88	0.170833	0.0534871		1.88	0.138207	0.0217629	0.000785463
3.12	0.209737	0.131364		3.12	0.2023	0.0729514	0.0063211
4.38	0.167834	0.178577		4.38	0.180339	0.130277	0.023754
5.62	0.152129	0.2806		5.62	0.185157	0.296555	0.1361
6.88	0.0232271	0.0708748		6.88	0.0318367	0.107169	0.106533
8.12	0.0096732	0.0391752		8.12	0.014426	0.0719019	0.111159
9.38	0.00379519	0.0199434		9.38	0.00622469	0.0438331	0.103999
10.62	0.00206987	0.0141019		10.62	0.00370078	0.0385275	0.15502
11.88	0.000212427	0.00211129		11.88	0.00047146	0.00721091	0.0503444
13.12	8.1603e-05	0.000968798		13.12	0.000169442	0.00379718	0.0368139
14.38	2.59057e-05	0.000428328		14.38	7.16052e-05	0.00192042	0.0259795
15.62	1.8134e-05	0.00028499		15.62	4.53736e-05	0.00146473	0.0297946
16.88	0	3.87856e-05		16.88	2.8358e-06	0.000237373	0.00791073
18.12	1.2953e-06	2.0236e-05		18.12	7.09e-07	0.00011432	0.00546084

## Sheet: Ext. data 6h
x: Mean nuclear intensity
y: Relative Coverage (%)
	CDK9i		CDK12i		Untreated
	x	y	x	y	x	y
	164.46	0.03311	140.327	0.00431	148.186	0.00462
	157.118	0.02986	161.99	0.01442	119.786	0.00111
	169.99	0.03655	163.515	0.01683	135.262	0.00401
	175.589	0.06657	185.888	0.04723	117.017	0.00024
	174.328	0.06311	154.274	0.00855	134.05	0.00161
	150.935	0.02381	173.916	0.0193	142.408	0.00593
	157.472	0.0335	152.487	0.0123	139.305	0.00197
	173.431	0.05742	156.907	0.00964	134.977	0.00117
	155.558	0.01658	171.088	0.02608	99.1334	1e-05
	159.356	0.03666	148.736	0.01172	100.498	0.00014
	168.498	0.05131	137.475	0.00102	157.956	0.01089
	167.775	0.06189	145.283	0.00848	140.592	0.00436
	178.544	0.06625	158.783	0.00999	157.435	0.01423
	166.698	0.05059	142.595	0.00393	137.003	0.0032
	169.868	0.05563	179.492	0.04618	117.562	0.00015
	160.186	0.02955	184.601	0.05733	132.439	0.00188
	156.822	0.03871	159.963	0.01462	116.462	0.00033
	163.376	0.05588	130.435	0.00104	120.593	0.00027
	155.855	0.02644	153.513	0.00642	125.354	0.00074
	151.779	0.01997	142.822	0.00523	119.398	0.00079
	123.698	0.00338	167.692	0.01696	115.101	3e-05
	151.097	0.02528	169.095	0.01977	136.35	0.00303
	137.877	0.01233	174.17	0.02726	137.17	0.00136
	151.264	0.02155	176.198	0.03643	106.509	6e-05
	153.786	0.03788	188.94	0.06057	123.683	0.00076
	162.811	0.03338	186.605	0.05219	129.079	0.0018
	153.18	0.02632	185.969	0.05078	125.785	0.00073
	132.01	0.00923			151.341	0.00622
	142.459	0.01823			121.721	0.0004
	154.907	0.02392			165.526	0.01787
	128.225	0.00733			129.675	0.00124
	130.472	0.00865			137.856	0.00143
	132.184	0.01105			151.102	0.00477
	144.629	0.0218			131.663	0.00187
	164.088	0.03329			140.952	0.00168
	164.659	0.04183
	152.474	0.02812
	148.171	0.02207
	161.589	0.0436
	127.74	0.01454
	150.814	0.04069
	167.55	0.07639
	151.36	0.02537
	163.702	0.05326
	153.44	0.03444
	166.847	0.06259
	136.865	0.02152
