# Supplementary material for: Histone acetylation-dependent clustering of BRD2 instructs transcription dynamics
Source: Nat Genet. 2026 Apr 9;58(4):854–68. doi: 10.1038/s41588-026-02533-x (PMC13083254; doi:10.1038/s41588-026-02533-x)
Supplement: Supplementary file 21 — Statistical source data. [file 41588_2026_2533_MOESM21_ESM.xlsx]

## Sheet: Ext. data 7f
Cluster number	Cluster size
71	372.184
113	362.286
110	188.475
100	220.738
72	371.096
172	256.966
164	313.882
172	346.961
169	265.464
195	287.588
189	288.525
246	349.018
194	341.855
144	299.063
222	197.284
224	339.629
169	269.193
266	156.189
256	142.339
249	233.004
285	133.112
187	146.462
268	326.633
248	186.922
226	227.765
199	144.963
200	221.523
184	169.507
198	159.12
277	292.025
320	137.163
310	179.963
292	133.97
215	274.416
193	250.285
195	170.226
131	130.523
205	142.981
176	475.22
	242.486
	111.054
	280.218
	322.489
	135.875
	253.74
	287.683
	202.855
	446.948
	264.332
	153.27
	266.032
	139.053
	222.443
	234.577
	317.797
	356.67
	211.87
	155.625
	176.146
	235.107
	230.041
	250.702
	180.329
	232.141
	151.937
	227.058
	204.299
	238.24
	261.112
	442.7
	246.875
	186.73
	291.047
	190.2
	165.492
	466.977
	356.773
	319.012
	475.999
	264.476
	196.125
	126.98
	182.356
	123.083
	222.725
	495.814
	388.457
	276.975
	125.286
	173.371
	259.195
	147.778
	205.417
	159.063
	91.0611
	201.537
	273.031
	640.715
	112.979
	135.308
	435.942
	112.935
	186.664
	110.577
	417.011
	221.925
	206.556
	187.907
	120.323
	125.685
	98.9344
	209.685
	265.635
	254.998
	224.332
	306.254
	301.588
	108.328
	135.973
	189.25
	165.819
	261.915
	337.857
	295.58
	349.125
	101.775
	95.7758
	283.244
	278.928
	222.057
	222.161
	248.208
	273.871
	276.267
	243.838
	216.506
	453.381
	155.422
	252.5
	197.959
	106.952
	232.794
	366.746
	263.539
	126.711
	453.647
	365.41
	184.662
	199.9
	345.625
	264.822
	232.229
	300.748
	272.863
	193.611
	178.091
	220.428
	200.356
	127.389
	151.282
	142.908
	97.5358
	194.537
	223.8
	523.519
	189.987
	191.928
	144.026
	200.13
	243.143
	120.491
	126.504
	168.636
	354.365
	378.568
	204.839
	292.227
	232.269
	209.564
	254.58
	365.487
	180.475
	169.62
	110.799
	317.172
	129.772
	157.527
	131.348
	140.959
	151.018
	354.359
	290.193
	196.595
	121.269
	107.975
	151.507
	135.028
	177.37
	172.189
	261.793
	181.609
	314.082
	217.972
	154.806
	336.147
	253.895
	249.367
	303.295
	333.481
	166.928
	139.468
	267.947
	154.739
	145.969
	185.998
	164.938
	172.158
	280.041
	270.301
	119.131
	242.675
	247.96
	214.511
	221.284
	127.248
	168.839
	159.215
	220.578
	224.538
	268.111
	210.684
	293.551
	346.138
	82.0563
	194.498
	307.048
	279.049
	385.436
	507.404
	268.464
	269.497
	120.799
	271.997
	183.217
	133.449
	185.012
	137.45
	256.82
	87.4346
	402.845
	340.542
	212.242
	260.612
	306.586
	206.629
	321.137
	260.609
	325.776
	400.32
	258.778
	207.442
	225.11
	280.965
	224.952
	207.592
	338.65
	240.749
	261.121
	251.899
	380.106
	408.511
	234.494
	266.476
	156.039
	226.179
	230.897
	267.865
	268.174
	189.812
	287.582
	451.014
	209.441
	131.593
	309.638
	228.282
	210.652
	465.51
	307.153
	312.422
	204.477
	218.897
	243.197
	223.3
	244.59
	256.643
	291.622
	181.121
	171.304
	242.266
	186.781
	171.778
	101.346
	209.156
	168.714
	158.973
	108.788
	228.093
	248.574
	168.917
	284.846
	203.622
	225.424
	305.849
	197.419
	130.785
	194.112
	263.664
	365.32
	238.538
	174.083
	136.54
	134.608
	176.183
	236.46
	334.776
	284.627
	353.254
	321.861
	240.141
	402.888
	226.016
	426.169
	211.973
	134.466
	261.33
	210.16
	243.437
	107.529
	226.712
	206.268
	199.376
	293.78
	238.503
	170.625
	147.45
	180.78
	271.973
	194.56
	259.575
	141.298
	195.292
	145.969
	313.869
	330.455
	245.111
	228.11
	126.073
	215.372
	236.99
	205.988
	132.992
	266.323
	168.364
	306.975
	349.592
	145.617
	270.319
	259.081
	290.625
	254.667
	238.507
	356.604
	256.082
	190.325
	208.559
	88.1107
	210.041
	216.171
	206.166
	258.818
	143.981
	168.01
	332.521
	154.428
	85.5139
	135.565
	230.677
	109.173
	173.212
	135.389
	226.687
	180.19
	214.627
	134.66
	262.325
	179.815
	143.967
	144.077
	171.974
	162.116
	237.426
	186.657
	283.152
	190.163
	188.89
	192.009
	181.944
	206.805
	156.976
	123.133
	152.345
	187.825
	238.634
	139.39
	178.651
	112.505
	179.958
	111.684
	89.8168
	278.281
	224.786
	205.756
	194.426
	209.239
	301.155
	456.455
	263.53
	352.227
	465.629
	391.939
	408.549
	306.799
	316.203
	290.946
	242.797
	266.811
	213.599
	258.278
	383.257
	291.185
	266.789
	331.262
	240.892
	287.576
	324.928
	357.974
	236.548
	575.575
	206.174
	287.866
	356.965
	147.778
	439.82
	365.148
	218.007
	460.371
	318.031
	265.972
	179.011
	226.525
	295.863
	267.625
	307.916
	308.728
	201.005
	303.441
	264.818
	166.497
	149.431
	194.368
	165.042
	151.907
	228.302
	310.593
	264.713
	217.853
	224.522
	293.834
	174.386
	280.207
	155.544
	206.307
	125.037
	231.688
	191.974
	202.465
	129.983
	587.388
	369.757
	236.334
	163.176
	178.188
	304.461
	307.433
	284.609
	231.778
	74.4962
	165.625
	298.644
	129.759
	116.932
	189.558
	188.39
	333.787
	172.917
	326.133
	464.824
	279.42
	260.877
	368.939
	158.107
	159.926
	221.37
	163.76
	122.8
	199.029
	320.684
	215.82
	290.776
	165.254
	251.262
	218.959
	272.127
	328.023
	361.341
	134.927
	135.187
	116.569
	315.223
	390.835
	160.336
	288.377
	310.239
	194.013
	163.584
	222.95
	173.078
	289.327
	198.968
	184.717
	226.736
	258.919
	302.482
	177.882
	217.72
	326.008
	273.907
	274.811
	391.984
	223.272
	223.185
	205.444
	173.75
	237.788
	217.942
	306.552
	221.556
	230.7
	101.952
	162.864
	376.372
	240.582
	321.2
	329.092
	231.713
	120.303
	213.558
	193.135
	398.003
	143.245
	228.279
	128.101
	298.029
	269.278
	176.468
	252.455
	198.704
	184.181
	153.084
	104.629
	204.923
	290.285
	222.057
	497.723
	290.914
	384.077
	390.084
	366.884
	234.178
	306.786
	318.014
	413.165
	473.887
	298.758
	280.693
	365.601
	411.175
	200.721
	293.907
	273.119
	202.349
	262.469
	420.928
	341.118
	673.45
	525.947
	585.743
	481.851
	314.129
	326.327
	389.528
	354.873
	274.14
	253.951
	208.605
	341.733
	362.497
	342.336
	279.9
	245.124
	228.144
	444.243
	312.388
	530.844
	459.023
	280.182
	366.997
	374.768
	225.22
	457.367
	402.811
	363.109
	355.468
	416.533
	367.275
	400.832
	421.65
	367.987
	401.669
	348.107
	470.578
	272.233
	117.912
	192.272
	385.175
	250.101
	403.197
	304.643
	300.263
	437.338
	436.296
	353.407
	234.062
	233.092
	316.967
	299.474
	392.114
	272.9
	321.744
	258.696
	301.985
	441.34
	301.805
	130.669
	345.238
	374.474
	395.712
	307.671
	310.609
	318.257
	392.626
	392.832

## Sheet: Ext. Data 7g
Untreated	DRB	JQ1	DRB+JQ1
73.52	118.17	44.59	100.32
90.12	86.52	55.22	71.49
80.27	121.92	59.76	104.43
75.08	95.45	44.28	102.08
86.05	130.35	58.41	110.09
84.6	99.52	42.79	100.57
111.28	66.36	119.61	116.35
102.96	65.44	105.97	110.19
87.58	67.07	104.07	87.59
89.45	96.74	98.22	90.60
82.23	94.43	106.33	104.83
97.89	109.74	100.2	73.23
76.74	62.11	92.18	100.41
87.54	51.45	79.28	68.13
	64.71	81.48	100.37
	67.1	90.24	93.33
	124.69	115.2	73.37
	99.49	104.67	101.46
	72.38	103.33	65.97
	86.01	92.13	81.38
		84.78	86.73
		92.24	57.70
		97.77	90.62
		80.67	74.23
		91.22	85.28
		87.84	90.22
		86.98	94.96
		105.99	88.08
		93.87	96.77
			83.09
			85.37
			92.91
			76.65
			100.22
			91.13
			86.23
			100.65
			94.76

## Sheet: Ext. data 7h-i
	Untreated (h)					DRB (i)					JQ1					JQ1+DRB
Mean Intensity	51.1	85.2	121.5	191.0		50.1	84.0	126.7	197.8		52.9	87.6	118.2	192.7		53.0	89.0	116.7	221.2
	Coverage					Coverage					Coverage					Coverage
	0.12536	0.33507	0.49258	0.04698		0.22048	0.27134	0.31602	0.19216		0.98848	0.01152	0	0		0.11609	0.43173	0.44660	0.00558
	0.37634	0.45594	0.16442	0.00329		0.39461	0.3656	0.1981	0.0417		0.92394	0.07593	0.00013	0		0.41044	0.56244	0.02712	0.00000
	0.31698	0.30869	0.33234	0.04198		0.18202	0.29387	0.32091	0.20319		0.80148	0.19672	0.0018	0		0.09994	0.32836	0.56308	0.00862
	0.17532	0.59095	0.23153	0.00220		0.31429	0.37452	0.23818	0.07301		0.99394	0.00606	0	0		0.08147	0.44303	0.47457	0.00092
	0.11229	0.21056	0.65090	0.02625		0.12176	0.30341	0.3497	0.22513		0.83022	0.16942	0.00036	0		0.07862	0.28590	0.62583	0.00965
	0.67905	0.17531	0.12017	0.02547		0.29521	0.32532	0.29711	0.08237		0.99598	0.00402	0	0		0.13036	0.36423	0.50259	0.00282
	0.15640	0.60728	0.23415	0.00217		0.60419	0.2796	0.10849	0.00772		0.0464	0.16888	0.76076	0.02397		0.05921	0.19878	0.72254	0.01947
	0.44856	0.44195	0.10830	0.00120		0.61086	0.27617	0.10341	0.00955		0.05635	0.43072	0.50523	0.0077		0.07933	0.27562	0.63084	0.01421
	0.24169	0.46875	0.27729	0.01227		0.56079	0.38673	0.05222	0.00026		0.09087	0.38662	0.5177	0.0048		0.23577	0.54671	0.20704	0.01048
	0.35462	0.48382	0.15740	0.00416		0.37355	0.29445	0.20739	0.12461		0.0714	0.59309	0.33231	0.00321		0.14313	0.62565	0.22949	0.00173
	0.42515	0.45049	0.12299	0.00137		0.29625	0.37758	0.26946	0.05672		0.0872	0.32838	0.57803	0.00639		0.13515	0.31486	0.53559	0.01440
	0.27645	0.48710	0.22872	0.00772		0.28302	0.25474	0.31739	0.14485		0.08586	0.50296	0.40904	0.00214		0.34376	0.64188	0.01419	0.00017
	0.32714	0.44456	0.22151	0.00679		0.66949	0.2927	0.03781	0		0.1004	0.68299	0.21374	0.00286		0.08574	0.51429	0.38629	0.01368
	0.10649	0.28379	0.56973	0.03999		0.82033	0.15076	0.02852	0.00039		0.20715	0.76194	0.03091	0		0.55242	0.43105	0.00879	0.00774
	0.18777	0.32773	0.44553	0.03898		0.60493	0.30372	0.08393	0.00742		0.17072	0.77465	0.0525	0.00213		0.06398	0.68211	0.23312	0.02079
	0.30383	0.40859	0.28077	0.00682		0.56756	0.35646	0.0745	0.00148		0.12701	0.70686	0.16336	0.00277		0.09277	0.75863	0.13011	0.01849
	0.80149	0.19849	0.00002	0.00000		0.12416	0.30389	0.38421	0.18775		0.0631	0.21689	0.69141	0.0286		0.38419	0.58053	0.03146	0.00382
	0.95582	0.04310	0.00108	0.00000		0.29727	0.29447	0.31269	0.09557		0.07304	0.37128	0.55225	0.00344		0.10927	0.41474	0.46414	0.01185
	0.62866	0.36431	0.00702	0.00000		0.60201	0.21005	0.13536	0.05257		0.06875	0.46639	0.45441	0.01045		0.57965	0.41433	0.00569	0.00034
	0.72801	0.27151	0.00048	0.00000		0.46231	0.27164	0.20168	0.06437		0.10199	0.68087	0.21657	0.00057		0.18643	0.76726	0.04297	0.00334
	0.61749	0.37816	0.00435	0.00000							0.16005	0.72985	0.10979	0.00031		0.16639	0.69406	0.13258	0.00697
	0.98561	0.01439	0.00000	0.00000							0.13868	0.60242	0.25874	0.00016		0.83891	0.15034	0.00623	0.00452
	0.55044	0.44871	0.00085	0.00000							0.10338	0.52987	0.36372	0.00303		0.07804	0.79585	0.12097	0.00515
	0.49837	0.49029	0.01134	0.00000							0.19546	0.75239	0.05085	0.00131		0.26331	0.73212	0.00457	0.00000
	0.97872	0.02128	0.00000	0.00000							0.10944	0.68204	0.20819	0.00032		0.18836	0.68799	0.12031	0.00335
	0.21371	0.52248	0.25807	0.00574							0.12958	0.74182	0.12836	0.00024		0.11181	0.71492	0.17327	0.00000
	0.31118	0.50530	0.18063	0.00290							0.137	0.7543	0.1087	0		0.13983	0.65729	0.18429	0.01859
	0.15542	0.44146	0.39215	0.01097							0.0786	0.37617	0.53209	0.01314		0.18189	0.68848	0.11989	0.00974
	0.40891	0.47184	0.11798	0.00128							0.108	0.64245	0.24082	0.00873		0.08014	0.60886	0.30965	0.00135
	0.22461	0.54113	0.22917	0.00508												0.21805	0.68219	0.09567	0.00408
	0.10896	0.39480	0.48773	0.00851												0.18871	0.67480	0.13452	0.00197
	0.13927	0.46699	0.38416	0.00958												0.11967	0.64790	0.22896	0.00347
	0.36657	0.53763	0.09564	0.00016												0.33798	0.60773	0.05171	0.00259
	0.18498	0.50859	0.30240	0.00403												0.10606	0.43561	0.45710	0.00123
	0.08616	0.27078	0.59910	0.04396												0.13411	0.65302	0.20875	0.00411
	0.23106	0.53816	0.23005	0.00073												0.20628	0.64636	0.13949	0.00786
	0.07492	0.18209	0.67425	0.06874												0.07291	0.52165	0.39372	0.01172
	0.14646	0.53601	0.31269	0.00483												0.10560	0.61244	0.27415	0.00781
