# Supplementary material for: Histone acetylation-dependent clustering of BRD2 instructs transcription dynamics
Source: Nat Genet. 2026 Apr 9;58(4):854–68. doi: 10.1038/s41588-026-02533-x (PMC13083254; doi:10.1038/s41588-026-02533-x)
Supplement: Supplementary file 23 — Statistical source data. [file 41588_2026_2533_MOESM23_ESM.xlsx]

## Sheet: Ext. data 8a
	Full length		DelIDR			DelIDR+BRD4-IDR
Ago2	1.39233	0.875088	0.934651	0.890384	0.530344	1.00521	1.3218	0.972655
Sf3a3	1.45902	0.882703	0.848214	0.836536	0.570382	0.913831	1.19748	0.895025
Alyref	1.36841	1.02633	0.986233	0.939523	0.50698	1.0087	1.44143	0.817902
Ahdc1	1.61328	1.32869	1.35426	1.42158	0.643941	1.71416	2.1177	1.05336
Spry2	1.83401	1.11342	1.56374	1.36604	0.535887	1.48195	1.97589	0.843816
Ppplr3d	1.49744	1.15869	0.64842	0.635075	0.441352	1.04066	0.813661	0.840896

## Sheet: Ext. data 8e
Pol II cluster lifetime upon MOF degradation
Untreated	MOF degradation
7.6	4.05
3.25	1.55
11.7	2.6
1.55	7.75
9.3	2.25
7.35	4.8
17.85	13.2
24.4	6.9
5.35	4.95
4.6	9.2
6.4	11.8
11.75	5.2
5.25	5.5
5.45	3.6
12.95	7.2
6.1	14.75
3.55	7.95
5.45	12.4
4.85	4.7
4.8	7.95
3.3	5.95
24.75	1.75
6.85	4.75
2.85	4.75
3.15	2.9
6.2	6.4
6.75	25
9.6	6.55
4.35	7.1
5.45	9.9
11.35	20.25
7.2	5.9
3.65	2.85
9.7	33.3
4.5	1.85
10.45	7.95
4.9	5.85
15.9	7.2
6.7	8.75
4.55	4.3
3.4	2.85
12.3	3.15
1.4	3
4.7	8.55
7.8	6.9
7.45	13.2
6.05	18.65
8.55	4.35
4.25	12.9
4.4	3.95
6.35	7.25
11.2	5.25
23.55	5.55
3.1	25.35
6.35	10.25
20.3	38.25
34	25.7
6.4	8.15
6.85	2.8
3.45	16.85
4.3	4.6
4.9	5.55
8.95	6.3
4.45	13.85
8.8	6.85
2.05	9.6
2.7	14.2
3.3	15.35
8.55	9.05
3.05	6.35
4.2	5.95
3.1	22.9
4.35	35.4
13.9	12.4
2.1	35.1
20.4	18.45
14.65	14.8
7.1	7.85
10.4	5.75
15.7	22
7.9	28.1
16.25	22.65
7.2	12.5
7	23.7
10.9	20.6
5.45	10.7
5.1	6.05
5.9	6.1
9	5.3
11.8	15.65
8	22.05
2.65	4.8
18.5	10.9
4.4	27.9
8.5	31.5
5.05	7.8
6.5	10.75
5.2	4.55
2.7	16.1
2.5	15.85
8.05	3.25
8.15	9.5
15.6	5
8.95	11.2
4.65	13.55
8.15	7.85
4.05	2
10.4	5.1
8.2	14.9
10.35	2.9
5.45	19.5
2.2	11.05
4	13.15
1.95	13.2
3.35	2.75
3	7.6
7.05	2.7
6.9	3.4
7.1	5.15
11.55	27.55
13.15	9.55
15.15	16.25
33.8	3.95
4.1	8.75
14.05	6.7
7	9.05
7.4	6.8
3.2	20.5
7	10.95
4.55	14.45
7.3	6.3
5.35	7.85
25.55	6.1
1.45	8.85
13.1	12.5
10.6	2.75
8.2	8.2
7.05	1.75
10.7	4.9
12.45	4.65
3.95	5.3
4.45	2.25
7.9	7.9
10.5	1.85
5.5	18
2.25	4.6
4.45	8.25
6.85	6.85
7.7	10.65
3.5	9.95
6.55	13.95
6.05	7
13.1	5.35
2.9	3.75
6.6	6.5
1.95	4.4
2.95	7.5
12.2	5.5
18.85	4.45
5.25	5.65
6.45	5.05
13	26.7
11.35	4.75
5.8	6.15
19.15	2.65
1.6	9.8
1.8	5.1
4.55	6.65
3.05	25.95
1.45	6.6
3.25	4.45
4.5	12.6
3.8	5
5.4	7.8
4.05	4.4
4.75	13.2
8.35	4.8
14.55	26
6.25	4.6
5.5	7.55
8.3	21.05
6.05	8.9
10.2	5.2
17.65	32
12.75	7.65
10.5	12
2.1	3.7
4.85	14.3
12.65	15.15
5.35	44.7
1.85	7.5
5.55	23.7
3.85	18.75
7.15	7.8
11.1	3.45
6.05	4.4
14.65	6.95
14.85	1.7
16.05	8.1
18.5	40.65
7.4	9.9
7.4	17.25
5.7	4.85
10.95	3.35
15.4	4
8	2.7
7.2	5.05
5.7	25.65
1.3	4.15
6.1	10.4
6.85	4.45
3.15	7.95
11	7.05
7.05	4.85
3.1	5.55
5.25	8.15
5	8.25
14.45	3.05
13.25	1.95
4.7	14.65
12.5	21
3.9	8.45
6.3	5.4
4.05	1.45
8.1	5.9
10.25	4.9
24.9	10.25
5.35	14.45
5.15	15.75
4.6	6.7
14.95	11.55
14.8	2.7
5.45	9.05
13.35	5.2
10.4	3.4
5.4	6.6
30	2.2
8.35	12.25
10.15	16.7
14.8	7.2
10.25	8.85
22.6	14.95
9.2	6.2
14.75	5.2
12.35	5.4
11.25	3.25
4.55	4.6
7.45	11.25
17	1.85
46.55	5.8
4.55	2.75
4.35	1.7
24.15	5.9
22.75	1.75
15.95	3.55
21.75	5.75
11.8	5.3
24.75	3.15
6.55	7.1
16.55	4.5
18.55	1.55
6.75	5.35
10.15	7.3
4.45	3.4
14.9	3.4
8.3	3.3
17.5	2.9
14.35	16.15
12.75	15
8.65	5.25
30.9	7.6
15.95	5.95
24.05	8.65
14.25	4.95
3.85	4.8
25.7	8.85
25.35	4.4
14.8	3.3
18.35	2.25
9.7	11.95
15.75	5.5
26.85	2.55
19.05	2.4
20.85	6.4
9.1	7.15
12
3.25
27.5
7.3
12.05
3.65
6.8
4.45
3.8
7.25
3.15
16.7
7.9
3.7
21.6
7.25
3.15
8.6
5.5
9.85
5.5
11
10.4
1.85
4.25
11.3
7.85
9.15
4.5
9.75
7.45
8.7
6.4
14.5
11.1
1.45
10.45
7.85
20.05
4.3
2.3
9
3
4.75
1.8
6.1
5.95
8.25
3.35
4.05
11.1
6
8.55
3.55
2.7
3.3
6.25
1.4
12.45
3.2
9.45
3.35
2.65

## Sheet: Ext. data 8g
Targets	DMSO			Flavopiridol			Flavopiridol + Auxin
Neu3	0.66	0.59	0.67	0.67	1.34	0.41	0.17	0.13	0.41
Gtf2h4	0.59	0.61	0.46	1.16	0.83	1.11	0.08	0.08	0.07
Ttc26	1.27	1.21	1.28	1.69	1.92	1.77	0.03	0.03	0.03
Zfp120	0.24	0.24	0.28	0.61	0.65	0.71	0.2	0.17	0.19
